# Supplementary material for: A cause–effect relationship between Graves’ disease and the gut microbiome contributes to the thyroid–gut axis: A bidirectional two-sample Mendelian randomization study
Source: Front Immunol. 2023 Feb 14;14:977587. doi: 10.3389/fimmu.2023.977587 (PMC9974146; doi:10.3389/fimmu.2023.977587)
Supplement: Supplementary file 1 [file Table_1.xlsx]

## Sheet: Sheet1
Exposure	Instrumental Variables	F statistic
class.Actinobacteria.id.419	rs687670	73.5531
class.Actinobacteria.id.419	rs749873	51.2684
class.Actinobacteria.id.419	rs1869829	48.4396
class.Actinobacteria.id.419	rs1900741	39.6355
class.Actinobacteria.id.419	rs4954567	37.2439
class.Actinobacteria.id.419	rs74697610	30.4777
class.Actinobacteria.id.419	rs6660520	27.9808
class.Actinobacteria.id.419	rs8047955	24.317
class.Actinobacteria.id.419	rs7322849	23.9504
class.Actinobacteria.id.419	rs10841473	22.3934
class.Actinobacteria.id.419	rs11738544	22.8895
class.Actinobacteria.id.419	rs1515761	20.1331
class.Actinobacteria.id.419	rs1961273	22.8809
class.Actinobacteria.id.419	rs12899991	21.6649
class.Actinobacteria.id.419	rs12049045	19.9331
class.Actinobacteria.id.419	rs1376754	20.4864
class.Actinobacteria.id.419	rs2230437	22.3423
class.Actinobacteria.id.419	rs2034261	21.0337
class.Actinobacteria.id.419	rs7700479	19.5783
class.Actinobacteria.id.419	rs961091	19.8324
class.Actinobacteria.id.419	rs9800013	18.5733
class.Actinobacteria.id.419	rs4945008	19.8397
class.Actinobacteria.id.419	rs56051594	20.3616
class.Actinobacteria.id.419	rs857444	19.4978
class.Alphaproteobacteria.id.2379	rs9813022	23.8353
class.Alphaproteobacteria.id.2379	rs55661963	23.7436
class.Alphaproteobacteria.id.2379	rs10803434	21.6499
class.Alphaproteobacteria.id.2379	rs55876211	19.2514
class.Alphaproteobacteria.id.2379	rs7960664	20.301
class.Alphaproteobacteria.id.2379	rs17061716	19.9555
class.Alphaproteobacteria.id.2379	rs12977163	20.1289
class.Alphaproteobacteria.id.2379	rs62285697	19.8079
class.Bacilli.id.1673	rs2952251	23.3588
class.Bacilli.id.1673	rs77558518	23.1548
class.Bacilli.id.1673	rs57872228	23.7542
class.Bacilli.id.1673	rs35344081	23.769
class.Bacilli.id.1673	rs78938557	21.5113
class.Bacilli.id.1673	rs11730038	24.0097
class.Bacilli.id.1673	rs1962325	23.3083
class.Bacilli.id.1673	rs4028634	22.462
class.Bacilli.id.1673	rs694949	20.3111
class.Bacilli.id.1673	rs12797734	20.3606
class.Bacilli.id.1673	rs28564647	19.8525
class.Bacilli.id.1673	rs9345899	20.94
class.Bacilli.id.1673	rs4459992	21.2042
class.Bacilli.id.1673	rs13068444	19.4121
class.Bacilli.id.1673	rs1595463	19.2975
class.Bacteroidia.id.912	rs55773148	26.3366
class.Bacteroidia.id.912	rs7631304	23.5876
class.Bacteroidia.id.912	rs73975615	21.8609
class.Bacteroidia.id.912	rs111845179	23.0386
class.Bacteroidia.id.912	rs2032750	22.6542
class.Bacteroidia.id.912	rs929878	20.3701
class.Bacteroidia.id.912	rs17343978	21.0645
class.Bacteroidia.id.912	rs11146701	20.1839
class.Bacteroidia.id.912	rs62531359	19.136
class.Bacteroidia.id.912	rs62575403	20.2595
class.Betaproteobacteria.id.2867	rs2367850	24.0993
class.Betaproteobacteria.id.2867	rs12467854	23.6891
class.Betaproteobacteria.id.2867	rs62395635	21.62
class.Betaproteobacteria.id.2867	rs2613606	22.12
class.Betaproteobacteria.id.2867	rs1928341	22.6584
class.Betaproteobacteria.id.2867	rs11128180	21.2008
class.Betaproteobacteria.id.2867	rs2321387	20.428
class.Betaproteobacteria.id.2867	rs1511453	21.499
class.Betaproteobacteria.id.2867	rs9964679	21.2158
class.Betaproteobacteria.id.2867	rs56386628	21.0281
class.Clostridia.id.1859	rs6815608	24.2263
class.Clostridia.id.1859	rs112334273	25.3114
class.Clostridia.id.1859	rs6814436	24.0724
class.Clostridia.id.1859	rs72915163	23.2249
class.Clostridia.id.1859	rs2273429	22.3612
class.Clostridia.id.1859	rs10774377	21.3879
class.Clostridia.id.1859	rs13179700	21.8279
class.Clostridia.id.1859	rs1842454	18.4642
class.Clostridia.id.1859	rs76767978	19.9866
class.Clostridia.id.1859	rs13105690	20.0418
class.Clostridia.id.1859	rs76860606	17.6957
class.Clostridia.id.1859	rs7269302	20.6722
class.Clostridia.id.1859	rs13421739	24.4547
class.Coriobacteriia.id.809	rs719099	24.954
class.Coriobacteriia.id.809	rs240104	22.6271
class.Coriobacteriia.id.809	rs11250875	21.5232
class.Coriobacteriia.id.809	rs76779974	20.3231
class.Coriobacteriia.id.809	rs45480394	19.8039
class.Coriobacteriia.id.809	rs1816223	20.65
class.Coriobacteriia.id.809	rs7898585	19.8477
class.Coriobacteriia.id.809	rs67561917	21.4838
class.Coriobacteriia.id.809	rs11656361	19.3915
class.Coriobacteriia.id.809	rs1397793	19.6792
class.Coriobacteriia.id.809	rs2442778	20.2689
class.Coriobacteriia.id.809	rs62448869	19.8892
class.Coriobacteriia.id.809	rs13307134	20.0695
class.Coriobacteriia.id.809	rs4880783	20.4121
class.Coriobacteriia.id.809	rs12974142	19.8623
class.Coriobacteriia.id.809	rs8010111	20.3253
class.Deltaproteobacteria.id.3087	rs6058181	24.7518
class.Deltaproteobacteria.id.3087	rs4506934	21.6627
class.Deltaproteobacteria.id.3087	rs17791387	22.7577
class.Deltaproteobacteria.id.3087	rs2838334	20.4774
class.Deltaproteobacteria.id.3087	rs9928243	20.9199
class.Deltaproteobacteria.id.3087	rs11599763	21.4872
class.Deltaproteobacteria.id.3087	rs112381107	20.4354
class.Deltaproteobacteria.id.3087	rs17084793	19.8475
class.Deltaproteobacteria.id.3087	rs2692012	18.9656
class.Deltaproteobacteria.id.3087	rs1035691	20.5856
class.Deltaproteobacteria.id.3087	rs62020470	20.4774
class.Deltaproteobacteria.id.3087	rs16851319	21.871
class.Deltaproteobacteria.id.3087	rs3935584	20.4824
class.Deltaproteobacteria.id.3087	rs55744759	20.851
class.Erysipelotrichia.id.2147	rs62504403	28.3673
class.Erysipelotrichia.id.2147	rs2300774	24.0911
class.Erysipelotrichia.id.2147	rs10781552	22.6304
class.Erysipelotrichia.id.2147	rs8003149	21.2454
class.Erysipelotrichia.id.2147	rs4078432	20.7209
class.Erysipelotrichia.id.2147	rs1074800	20.4567
class.Erysipelotrichia.id.2147	rs56970041	19.3832
class.Erysipelotrichia.id.2147	rs7826267	17.753
class.Erysipelotrichia.id.2147	rs1884466	19.7576
class.Erysipelotrichia.id.2147	rs290833	19.9402
class.Gammaproteobacteria.id.3303	rs6706173	25.7225
class.Gammaproteobacteria.id.3303	rs11181912	23.7643
class.Gammaproteobacteria.id.3303	rs2234691	19.6799
class.Gammaproteobacteria.id.3303	rs6469506	21.6578
class.Gammaproteobacteria.id.3303	rs12404135	20.9302
class.Gammaproteobacteria.id.3303	rs9973122	20.7447
class.Gammaproteobacteria.id.3303	rs9494710	20.6599
class.Gammaproteobacteria.id.3303	rs75101789	19.9998
class.Lentisphaeria.id.2250	rs2825714	22.559
class.Lentisphaeria.id.2250	rs17114848	22.0636
class.Lentisphaeria.id.2250	rs77599476	22.9899
class.Lentisphaeria.id.2250	rs72640280	20.5027
class.Lentisphaeria.id.2250	rs2731834	21.3261
class.Lentisphaeria.id.2250	rs2031282	20.4819
class.Lentisphaeria.id.2250	rs1002941	20.2249
class.Lentisphaeria.id.2250	rs73113483	20.6473
class.Melainabacteria.id.1589	rs11150282	25.227
class.Melainabacteria.id.1589	rs16851659	23.0954
class.Melainabacteria.id.1589	rs73074665	21.8252
class.Melainabacteria.id.1589	rs4129395	23.432
class.Melainabacteria.id.1589	rs10738747	19.5075
class.Melainabacteria.id.1589	rs367480	20.3157
class.Melainabacteria.id.1589	rs28678345	20.8088
class.Methanobacteria.id.119	rs10202904	26.747
class.Methanobacteria.id.119	rs73457410	24.3021
class.Methanobacteria.id.119	rs894996	23.3364
class.Methanobacteria.id.119	rs11018665	19.7868
class.Methanobacteria.id.119	rs73068003	20.1953
class.Methanobacteria.id.119	rs10424197	20.1997
class.Mollicutes.id.3920	rs10108398	24.9551
class.Mollicutes.id.3920	rs11890098	23.5466
class.Mollicutes.id.3920	rs72901605	22.3341
class.Mollicutes.id.3920	rs3768491	20.8715
class.Mollicutes.id.3920	rs12566890	19.1729
class.Mollicutes.id.3920	rs78169027	20.8201
class.Mollicutes.id.3920	rs4885016	20.3596
class.Mollicutes.id.3920	rs28537087	18.9986
class.Mollicutes.id.3920	rs6043847	21.3707
class.Negativicutes.id.2164	rs1643968	25.3362
class.Negativicutes.id.2164	rs60274479	24.1794
class.Negativicutes.id.2164	rs13086907	22.5291
class.Negativicutes.id.2164	rs61249479	21.2333
class.Negativicutes.id.2164	rs1447205	21.4554
class.Negativicutes.id.2164	rs4722181	22.4493
class.Negativicutes.id.2164	rs2834062	20.1874
class.Negativicutes.id.2164	rs1649999	20.2439
class.Negativicutes.id.2164	rs1135612	19.7592
class.Verrucomicrobiae.id.4029	rs11729256	24.9235
class.Verrucomicrobiae.id.4029	rs4936098	22.7817
class.Verrucomicrobiae.id.4029	rs9349825	22.8942
class.Verrucomicrobiae.id.4029	rs3995795	20.6828
class.Verrucomicrobiae.id.4029	rs2602429	22.8589
class.Verrucomicrobiae.id.4029	rs4242783	21.7777
class.Verrucomicrobiae.id.4029	rs11184341	21.2264
class.Verrucomicrobiae.id.4029	rs61779207	20.4283
class.Verrucomicrobiae.id.4029	rs12908520	22.3366
class.Verrucomicrobiae.id.4029	rs111862613	21.248
class.Verrucomicrobiae.id.4029	rs941682	19.287
family.Acidaminococcaceae.id.2166	rs6923842	22.1364
family.Acidaminococcaceae.id.2166	rs6589457	22.5267
family.Acidaminococcaceae.id.2166	rs2933324	22.3116
family.Acidaminococcaceae.id.2166	rs262812	21.31
family.Acidaminococcaceae.id.2166	rs6427992	21.135
family.Actinomycetaceae.id.421	rs2889192	20.7087
family.Actinomycetaceae.id.421	rs34583783	21.9242
family.Actinomycetaceae.id.421	rs58484246	20.2915
family.Actinomycetaceae.id.421	rs4073240	20.5998
family.Alcaligenaceae.id.2875	rs147968	19.6831
family.Bacteroidaceae.id.917	rs6795673	26.1803
family.Bacteroidaceae.id.917	rs28757219	23.0859
family.Bacteroidaceae.id.917	rs9507307	21.91
family.Bacteroidaceae.id.917	rs66474973	24.4001
family.Bacteroidaceae.id.917	rs11585893	25.1722
family.Bacteroidaceae.id.917	rs495004	21.8787
family.Bacteroidaceae.id.917	rs66710942	20.642
family.Bacteroidaceae.id.917	rs13207588	20.3627
family.Bacteroidaceae.id.917	rs1340391	20.0377
family.BacteroidalesS24.7group.id.11173	rs738193	26.0933
family.BacteroidalesS24.7group.id.11173	rs941000	27.0762
family.BacteroidalesS24.7group.id.11173	rs689695	23.7699
family.BacteroidalesS24.7group.id.11173	rs17043785	25.7507
family.BacteroidalesS24.7group.id.11173	rs10872669	19.9263
family.BacteroidalesS24.7group.id.11173	rs12748533	22.5998
family.BacteroidalesS24.7group.id.11173	rs78609301	19.6234
family.BacteroidalesS24.7group.id.11173	rs11135366	21.0019
family.BacteroidalesS24.7group.id.11173	rs7217209	20.2512
family.Bifidobacteriaceae.id.433	rs677208	19.5382
family.Bifidobacteriaceae.id.433	rs12446429	18.0374
family.Bifidobacteriaceae.id.433	rs842356	20.516
family.Bifidobacteriaceae.id.433	rs10831953	18.8668
family.Bifidobacteriaceae.id.433	rs73797465	20.4514
family.Bifidobacteriaceae.id.433	rs6899771	20.3626
family.Christensenellaceae.id.1866	rs62573205	24.0541
family.Christensenellaceae.id.1866	rs870002	19.8217
family.Christensenellaceae.id.1866	rs12657403	20.6468
family.Christensenellaceae.id.1866	rs9608766	20.7886
family.Christensenellaceae.id.1866	rs4076564	23.1305
family.Christensenellaceae.id.1866	rs77867022	17.8567
family.Christensenellaceae.id.1866	rs7211194	19.6812
family.Christensenellaceae.id.1866	rs892686	21.3015
family.Christensenellaceae.id.1866	rs12380890	20.5942
family.Clostridiaceae1.id.1869	rs12186080	21.2092
family.Clostridiaceae1.id.1869	rs550843	19.0399
family.Clostridiaceae1.id.1869	rs12341505	20.6243
family.Clostridiaceae1.id.1869	rs2817172	20.665
family.Clostridiaceae1.id.1869	rs10875374	20.1943
family.Clostridiaceae1.id.1869	rs62397761	20.4401
family.ClostridialesvadinBB60group.id.11286	rs9979874	23.9703
family.ClostridialesvadinBB60group.id.11286	rs28691777	26.375
family.ClostridialesvadinBB60group.id.11286	rs6588624	22.981
family.ClostridialesvadinBB60group.id.11286	rs7538034	22.419
family.ClostridialesvadinBB60group.id.11286	rs118104867	22.1966
family.ClostridialesvadinBB60group.id.11286	rs2191834	21.9935
family.ClostridialesvadinBB60group.id.11286	rs7725895	23.3753
family.ClostridialesvadinBB60group.id.11286	rs7226487	21.5327
family.ClostridialesvadinBB60group.id.11286	rs10517600	20.2367
family.ClostridialesvadinBB60group.id.11286	rs17121075	19.9444
family.ClostridialesvadinBB60group.id.11286	rs10904722	20.8785
family.ClostridialesvadinBB60group.id.11286	rs6755871	19.5042
family.ClostridialesvadinBB60group.id.11286	rs13409132	22.0575
family.ClostridialesvadinBB60group.id.11286	rs989682	20.4086
family.Defluviitaleaceae.id.1924	rs4677103	24.5915
family.Defluviitaleaceae.id.1924	rs2357086	26.1457
family.Defluviitaleaceae.id.1924	rs17051335	21.1235
family.Defluviitaleaceae.id.1924	rs112893842	22.6807
family.Defluviitaleaceae.id.1924	rs28696126	20.2179
family.Defluviitaleaceae.id.1924	rs1582238	23.036
family.Defluviitaleaceae.id.1924	rs1908593	20.1032
family.Defluviitaleaceae.id.1924	rs9608282	21.5485
family.Defluviitaleaceae.id.1924	rs4344384	20.6074
family.Defluviitaleaceae.id.1924	rs540220	18.2881
family.Enterobacteriaceae.id.3469	rs78143293	24.7882
family.Enterobacteriaceae.id.3469	rs62210023	21.739
family.Enterobacteriaceae.id.3469	rs504442	19.7249
family.Enterobacteriaceae.id.3469	rs80319214	21.0446
family.Enterobacteriaceae.id.3469	rs11026530	19.4678
family.Enterobacteriaceae.id.3469	rs79757635	19.6117
family.Enterobacteriaceae.id.3469	rs35673018	19.65
family.Enterobacteriaceae.id.3469	rs4792380	20.1215
family.FamilyXI.id.1936	rs2155352	24.7789
family.FamilyXI.id.1936	rs697771	21.8808
family.FamilyXI.id.1936	rs10759623	25.4086
family.FamilyXI.id.1936	rs3733511	21.7816
family.FamilyXI.id.1936	rs17379710	21.2949
family.FamilyXI.id.1936	rs2156611	20.0555
family.FamilyXIII.id.1957	rs6501525	23.6003
family.FamilyXIII.id.1957	rs12643275	22.369
family.FamilyXIII.id.1957	rs1999289	20.9417
family.FamilyXIII.id.1957	rs482905	22.0008
family.FamilyXIII.id.1957	rs3098182	21.3136
family.FamilyXIII.id.1957	rs6797051	22.1188
family.FamilyXIII.id.1957	rs7514702	21.9281
family.FamilyXIII.id.1957	rs7076829	21.1373
family.FamilyXIII.id.1957	rs10404377	20.3086
family.FamilyXIII.id.1957	rs4293737	17.0636
family.FamilyXIII.id.1957	rs1887048	20.0239
family.FamilyXIII.id.1957	rs12904405	19.5438
family.Lachnospiraceae.id.1987	rs11755180	22.0221
family.Lachnospiraceae.id.1987	rs11979110	22.7274
family.Lachnospiraceae.id.1987	rs79086868	22.2996
family.Lachnospiraceae.id.1987	rs112040820	22.0298
family.Lachnospiraceae.id.1987	rs2159863	20.7041
family.Lachnospiraceae.id.1987	rs11139361	20.0202
family.Lachnospiraceae.id.1987	rs4545208	21.173
family.Lachnospiraceae.id.1987	rs1205443	19.9844
family.Lachnospiraceae.id.1987	rs7359994	20.0065
family.Lachnospiraceae.id.1987	rs959845	20.9686
family.Lachnospiraceae.id.1987	rs10402491	19.8503
family.Lachnospiraceae.id.1987	rs12760724	20.1531
family.Lachnospiraceae.id.1987	rs3127230	20.1384
family.Lactobacillaceae.id.1836	rs16861661	25.9595
family.Lactobacillaceae.id.1836	rs921925	24.5479
family.Lactobacillaceae.id.1836	rs768253	21.5638
family.Lactobacillaceae.id.1836	rs6092149	23.5031
family.Lactobacillaceae.id.1836	rs328312	24.0608
family.Lactobacillaceae.id.1836	rs11674854	22.4315
family.Lactobacillaceae.id.1836	rs820999	19.8554
family.Lactobacillaceae.id.1836	rs1590596	22.2317
family.Lactobacillaceae.id.1836	rs62314653	20.3721
family.Oxalobacteraceae.id.2966	rs4428215	29.8005
family.Oxalobacteraceae.id.2966	rs736744	27.7099
family.Oxalobacteraceae.id.2966	rs6000536	24.049
family.Oxalobacteraceae.id.2966	rs36057338	20.734
family.Oxalobacteraceae.id.2966	rs7993559	20.9661
family.Oxalobacteraceae.id.2966	rs111966731	20.9421
family.Oxalobacteraceae.id.2966	rs11246212	21.7369
family.Oxalobacteraceae.id.2966	rs12509763	20.4795
family.Oxalobacteraceae.id.2966	rs561239	19.8558
family.Pasteurellaceae.id.3689	rs12191680	26.8632
family.Pasteurellaceae.id.3689	rs9382510	26.915
family.Pasteurellaceae.id.3689	rs10840326	23.1208
family.Pasteurellaceae.id.3689	rs76022354	23.5471
family.Pasteurellaceae.id.3689	rs6092684	21.7643
family.Pasteurellaceae.id.3689	rs4822728	21.1512
family.Pasteurellaceae.id.3689	rs35510	21.4507
family.Pasteurellaceae.id.3689	rs10965428	21.5565
family.Pasteurellaceae.id.3689	rs16970009	19.0194
family.Pasteurellaceae.id.3689	rs12050685	19.3809
family.Pasteurellaceae.id.3689	rs6972479	19.8733
family.Pasteurellaceae.id.3689	rs9895850	18.4892
family.Pasteurellaceae.id.3689	rs111582866	19.7486
family.Pasteurellaceae.id.3689	rs9938097	20.2045
family.Peptococcaceae.id.2024	rs35703006	24.4435
family.Peptococcaceae.id.2024	rs4990837	23.9858
family.Peptococcaceae.id.2024	rs12634826	24.0263
family.Peptococcaceae.id.2024	rs12992764	23.4973
family.Peptococcaceae.id.2024	rs75898026	22.4192
family.Peptococcaceae.id.2024	rs12144792	20.7839
family.Peptostreptococcaceae.id.2042	rs61841503	32.4908
family.Peptostreptococcaceae.id.2042	rs4692811	25.5922
family.Peptostreptococcaceae.id.2042	rs2644627	24.7574
family.Peptostreptococcaceae.id.2042	rs59987323	22.0262
family.Peptostreptococcaceae.id.2042	rs9573937	23.556
family.Peptostreptococcaceae.id.2042	rs1520207	21.839
family.Peptostreptococcaceae.id.2042	rs76982728	21.6477
family.Peptostreptococcaceae.id.2042	rs1467258	19.9929
family.Peptostreptococcaceae.id.2042	rs59865771	20.3466
family.Peptostreptococcaceae.id.2042	rs77540684	18.8747
family.Peptostreptococcaceae.id.2042	rs6721459	20.7273
family.Porphyromonadaceae.id.943	rs10119172	26.7357
family.Porphyromonadaceae.id.943	rs17065783	23.4002
family.Porphyromonadaceae.id.943	rs6953849	22.6994
family.Porphyromonadaceae.id.943	rs10858364	20.9489
family.Porphyromonadaceae.id.943	rs7330827	19.1375
family.Porphyromonadaceae.id.943	rs35961441	19.4899
family.Porphyromonadaceae.id.943	rs35233670	19.9507
family.Porphyromonadaceae.id.943	rs864093	20.1859
family.Porphyromonadaceae.id.943	rs1980561	19.717
family.Porphyromonadaceae.id.943	rs2675416	20.5312
family.Prevotellaceae.id.960	rs9958960	27.7614
family.Prevotellaceae.id.960	rs4493272	26.271
family.Prevotellaceae.id.960	rs3860225	24.9776
family.Prevotellaceae.id.960	rs912860	22.4636
family.Prevotellaceae.id.960	rs12118202	26.0712
family.Prevotellaceae.id.960	rs2206482	23.4612
family.Prevotellaceae.id.960	rs9586501	21.6634
family.Prevotellaceae.id.960	rs12057990	19.8863
family.Prevotellaceae.id.960	rs4685827	21.8366
family.Prevotellaceae.id.960	rs10131942	19.6126
family.Prevotellaceae.id.960	rs34660375	20.4284
family.Prevotellaceae.id.960	rs7252711	20.9314
family.Prevotellaceae.id.960	rs3758087	20.4827
family.Prevotellaceae.id.960	rs13069367	20.3357
family.Prevotellaceae.id.960	rs7975087	19.713
family.Prevotellaceae.id.960	rs2278540	20.215
family.Rhodospirillaceae.id.2717	rs4278423	20.8037
family.Rhodospirillaceae.id.2717	rs1549633	20.8862
family.Rhodospirillaceae.id.2717	rs74354280	19.8004
family.Rhodospirillaceae.id.2717	rs1035406	20.4797
family.Rhodospirillaceae.id.2717	rs4822789	20.9221
family.Rikenellaceae.id.967	rs1107244	26.2929
family.Rikenellaceae.id.967	rs1939881	26.2157
family.Rikenellaceae.id.967	rs67705352	24.7282
family.Rikenellaceae.id.967	rs4264350	23.5111
family.Rikenellaceae.id.967	rs62532512	22.042
family.Rikenellaceae.id.967	rs67281112	21.395
family.Rikenellaceae.id.967	rs6837275	23.0195
family.Rikenellaceae.id.967	rs2833282	20.5232
family.Rikenellaceae.id.967	rs77885767	21.5471
family.Rikenellaceae.id.967	rs59663348	20.8422
family.Rikenellaceae.id.967	rs7242694	21.036
family.Rikenellaceae.id.967	rs10217435	20.0195
family.Rikenellaceae.id.967	rs2447496	20.2944
family.Rikenellaceae.id.967	rs35909684	19.6997
family.Rikenellaceae.id.967	rs4783173	19.1574
family.Rikenellaceae.id.967	rs7832304	20.3276
family.Rikenellaceae.id.967	rs10832801	19.003
family.Rikenellaceae.id.967	rs9389714	19.7161
family.Rikenellaceae.id.967	rs6744030	19.6667
family.Ruminococcaceae.id.2050	rs2113833	22.69
family.Ruminococcaceae.id.2050	rs17376049	24.303
family.Ruminococcaceae.id.2050	rs10093275	20.9576
family.Ruminococcaceae.id.2050	rs2426816	20.5118
family.Ruminococcaceae.id.2050	rs10166469	19.6843
family.Ruminococcaceae.id.2050	rs1158100	19.9335
family.Ruminococcaceae.id.2050	rs499272	19.3802
family.Streptococcaceae.id.1850	rs241077	23.7739
family.Streptococcaceae.id.1850	rs395407	22.9639
family.Streptococcaceae.id.1850	rs11110098	22.4915
family.Streptococcaceae.id.1850	rs10028567	24.0763
family.Streptococcaceae.id.1850	rs72739637	23.3521
family.Streptococcaceae.id.1850	rs28718126	19.5169
family.Streptococcaceae.id.1850	rs7916711	19.8365
family.Veillonellaceae.id.2172	rs79535861	23.643
family.Veillonellaceae.id.2172	rs12738636	25.3966
family.Veillonellaceae.id.2172	rs4797169	20.9881
family.Veillonellaceae.id.2172	rs2175069	21.0194
family.Veillonellaceae.id.2172	rs4461038	21.5764
family.Veillonellaceae.id.2172	rs6909981	20.2953
family.Veillonellaceae.id.2172	rs2561116	19.9578
family.Veillonellaceae.id.2172	rs61264131	18.9773
family.Veillonellaceae.id.2172	rs9345168	20.2049
family.Veillonellaceae.id.2172	rs11700976	19.5731
family.Veillonellaceae.id.2172	rs6692542	20.4195
family.Veillonellaceae.id.2172	rs2585520	20.3844
family.Veillonellaceae.id.2172	rs75768969	20.1287
family.Veillonellaceae.id.2172	rs10013922	18.092
family.Victivallaceae.id.2255	rs4396289	28.0753
family.Victivallaceae.id.2255	rs2944282	23.3358
family.Victivallaceae.id.2255	rs1603450	23.1661
family.Victivallaceae.id.2255	rs72960925	22.4097
family.Victivallaceae.id.2255	rs67832247	21.4281
family.Victivallaceae.id.2255	rs7860510	19.303
family.Victivallaceae.id.2255	rs7627405	19.7981
family.Victivallaceae.id.2255	rs61702987	23.5097
family.unknownfamily.id.1000005471	rs17235252	22.8028
family.unknownfamily.id.1000005471	rs949341	19.8888
family.unknownfamily.id.1000005471	rs11779863	20.1417
family.unknownfamily.id.1000005471	rs7801843	19.9788
family.unknownfamily.id.1000005471	rs10071529	20.1496
family.unknownfamily.id.1000005471	rs3932485	19.5472
family.unknownfamily.id.1000005471	rs9885169	20.5169
family.unknownfamily.id.1000005471	rs7853673	19.9348
family.unknownfamily.id.1000006161	rs60583455	26.4493
family.unknownfamily.id.1000006161	rs2172426	26.3376
family.unknownfamily.id.1000006161	rs11251024	25.3944
family.unknownfamily.id.1000006161	rs13219468	23.6851
family.unknownfamily.id.1000006161	rs267959	22.2221
family.unknownfamily.id.1000006161	rs11606187	22.4236
family.unknownfamily.id.1000006161	rs7911787	22.4924
family.unknownfamily.id.1000006161	rs72671304	21.6787
family.unknownfamily.id.1000006161	rs13385922	21.3024
family.unknownfamily.id.1000006161	rs4383094	21.6372
family.unknownfamily.id.1000006161	rs55921101	21.3833
family.unknownfamily.id.1000006161	rs12358808	21.9095
family.unknownfamily.id.1000006161	rs2930903	18.8026
family.unknownfamily.id.1000006161	rs60775321	20.2479
family.unknownfamily.id.1000006161	rs8126061	20.4415
family.unknownfamily.id.1000006161	rs166849	20.2855
family.unknownfamily.id.1000006161	rs80270230	20.0503
genus..Clostridiuminnocuumgroup.id.14397	rs6890185	23.6579
genus..Clostridiuminnocuumgroup.id.14397	rs61267978	21.0002
genus..Clostridiuminnocuumgroup.id.14397	rs1948423	21.5855
genus..Clostridiuminnocuumgroup.id.14397	rs10074000	20.3466
genus..Clostridiuminnocuumgroup.id.14397	rs1942371	21.3321
genus..Clostridiuminnocuumgroup.id.14397	rs40656	21.0299
genus..Clostridiuminnocuumgroup.id.14397	rs71564433	21.2853
genus..Clostridiuminnocuumgroup.id.14397	rs77845139	19.9817
genus..Eubacteriumbrachygroup.id.11296	rs1581240	21.7768
genus..Eubacteriumbrachygroup.id.11296	rs2913110	20.9934
genus..Eubacteriumbrachygroup.id.11296	rs4862235	21.5425
genus..Eubacteriumbrachygroup.id.11296	rs6591893	20.2706
genus..Eubacteriumbrachygroup.id.11296	rs720439	19.835
genus..Eubacteriumbrachygroup.id.11296	rs13139592	19.9
genus..Eubacteriumbrachygroup.id.11296	rs1384962	20.6028
genus..Eubacteriumcoprostanoligenesgroup.id.11375	rs17159861	32.6499
genus..Eubacteriumcoprostanoligenesgroup.id.11375	rs9648214	25.4354
genus..Eubacteriumcoprostanoligenesgroup.id.11375	rs4076415	21.8129
genus..Eubacteriumcoprostanoligenesgroup.id.11375	rs6762473	21.5493
genus..Eubacteriumcoprostanoligenesgroup.id.11375	rs73109678	21.398
genus..Eubacteriumcoprostanoligenesgroup.id.11375	rs2644213	19.7494
genus..Eubacteriumcoprostanoligenesgroup.id.11375	rs11720857	19.057
genus..Eubacteriumcoprostanoligenesgroup.id.11375	rs1377730	19.9327
genus..Eubacteriumcoprostanoligenesgroup.id.11375	rs62024432	19.9996
genus..Eubacteriumcoprostanoligenesgroup.id.11375	rs11052069	19.6333
genus..Eubacteriumeligensgroup.id.14372	rs4583233	27.3595
genus..Eubacteriumeligensgroup.id.14372	rs265534	22.0212
genus..Eubacteriumeligensgroup.id.14372	rs72839198	17.1669
genus..Eubacteriumeligensgroup.id.14372	rs4888188	20.0373
genus..Eubacteriumeligensgroup.id.14372	rs158115	23.0539
genus..Eubacteriumeligensgroup.id.14372	rs2200429	20.0514
genus..Eubacteriumeligensgroup.id.14372	rs182318	17.7821
genus..Eubacteriumfissicatenagroup.id.14373	rs3771393	24.0611
genus..Eubacteriumfissicatenagroup.id.14373	rs2733072	23.0521
genus..Eubacteriumfissicatenagroup.id.14373	rs7104872	22.5366
genus..Eubacteriumfissicatenagroup.id.14373	rs151257695	21.2049
genus..Eubacteriumfissicatenagroup.id.14373	rs6934739	19.4323
genus..Eubacteriumfissicatenagroup.id.14373	rs10147907	18.9123
genus..Eubacteriumfissicatenagroup.id.14373	rs1768152	19.4514
genus..Eubacteriumfissicatenagroup.id.14373	rs11818408	19.9172
genus..Eubacteriumhalliigroup.id.11338	rs949971	21.6436
genus..Eubacteriumhalliigroup.id.11338	rs10798999	22.5288
genus..Eubacteriumhalliigroup.id.11338	rs60254196	21.8415
genus..Eubacteriumhalliigroup.id.11338	rs10808115	21.0825
genus..Eubacteriumhalliigroup.id.11338	rs74018587	22.7188
genus..Eubacteriumhalliigroup.id.11338	rs78056098	19.8931
genus..Eubacteriumhalliigroup.id.11338	rs138531890	19.1986
genus..Eubacteriumhalliigroup.id.11338	rs368871882	20.1993
genus..Eubacteriumhalliigroup.id.11338	rs28584818	22.0372
genus..Eubacteriumhalliigroup.id.11338	rs17474256	19.2949
genus..Eubacteriumhalliigroup.id.11338	rs630939	19.8037
genus..Eubacteriumhalliigroup.id.11338	rs17074066	18.4929
genus..Eubacteriumnodatumgroup.id.11297	rs113893692	21.0247
genus..Eubacteriumnodatumgroup.id.11297	rs77910827	23.7921
genus..Eubacteriumnodatumgroup.id.11297	rs61841040	22.0944
genus..Eubacteriumnodatumgroup.id.11297	rs7146815	22.723
genus..Eubacteriumnodatumgroup.id.11297	rs11006576	20.0548
genus..Eubacteriumnodatumgroup.id.11297	rs7880204	20.753
genus..Eubacteriumnodatumgroup.id.11297	rs6818880	20.0176
genus..Eubacteriumnodatumgroup.id.11297	rs7827125	20.3043
genus..Eubacteriumoxidoreducensgroup.id.11339	rs12423772	22.8255
genus..Eubacteriumoxidoreducensgroup.id.11339	rs2973294	22.3227
genus..Eubacteriumoxidoreducensgroup.id.11339	rs34561138	22.076
genus..Eubacteriumoxidoreducensgroup.id.11339	rs440215	22.8038
genus..Eubacteriumoxidoreducensgroup.id.11339	rs1425962	20.3928
genus..Eubacteriumoxidoreducensgroup.id.11339	rs12129908	20.2776
genus..Eubacteriumrectalegroup.id.14374	rs35398954	26.6494
genus..Eubacteriumrectalegroup.id.14374	rs314726	23.3266
genus..Eubacteriumrectalegroup.id.14374	rs10797540	21.5487
genus..Eubacteriumrectalegroup.id.14374	rs10248854	21.6382
genus..Eubacteriumrectalegroup.id.14374	rs2884897	20.0303
genus..Eubacteriumrectalegroup.id.14374	rs10892089	20.5829
genus..Eubacteriumrectalegroup.id.14374	rs58498416	19.1537
genus..Eubacteriumruminantiumgroup.id.11340	rs2116427	24.9768
genus..Eubacteriumruminantiumgroup.id.11340	rs139749	24.2129
genus..Eubacteriumruminantiumgroup.id.11340	rs72836424	21.6178
genus..Eubacteriumruminantiumgroup.id.11340	rs16891896	20.0185
genus..Eubacteriumruminantiumgroup.id.11340	rs7000472	21.2785
genus..Eubacteriumruminantiumgroup.id.11340	rs13025464	20.247
genus..Eubacteriumruminantiumgroup.id.11340	rs2418654	20.3829
genus..Eubacteriumruminantiumgroup.id.11340	rs6676699	20.4335
genus..Eubacteriumruminantiumgroup.id.11340	rs73139629	21.5491
genus..Eubacteriumruminantiumgroup.id.11340	rs112375806	23.7372
genus..Eubacteriumruminantiumgroup.id.11340	rs606117	21.2903
genus..Eubacteriumruminantiumgroup.id.11340	rs57340348	21.3047
genus..Eubacteriumruminantiumgroup.id.11340	rs10923018	20.3724
genus..Eubacteriumruminantiumgroup.id.11340	rs11637981	20.7277
genus..Eubacteriumruminantiumgroup.id.11340	rs17519472	21.222
genus..Eubacteriumruminantiumgroup.id.11340	rs209813	19.1602
genus..Eubacteriumventriosumgroup.id.11341	rs6048195	26.803
genus..Eubacteriumventriosumgroup.id.11341	rs73615400	24.4398
genus..Eubacteriumventriosumgroup.id.11341	rs57199565	23.8929
genus..Eubacteriumventriosumgroup.id.11341	rs16884680	22.3059
genus..Eubacteriumventriosumgroup.id.11341	rs12964517	22.6207
genus..Eubacteriumventriosumgroup.id.11341	rs876734	21.7898
genus..Eubacteriumventriosumgroup.id.11341	rs3809430	21.4232
genus..Eubacteriumventriosumgroup.id.11341	rs9316536	19.9081
genus..Eubacteriumventriosumgroup.id.11341	rs35179274	20.6999
genus..Eubacteriumventriosumgroup.id.11341	rs78250280	20.7951
genus..Eubacteriumventriosumgroup.id.11341	rs66746423	20.7465
genus..Eubacteriumventriosumgroup.id.11341	rs6704822	19.6583
genus..Eubacteriumventriosumgroup.id.11341	rs13082419	19.6581
genus..Eubacteriumxylanophilumgroup.id.14375	rs13239072	23.1936
genus..Eubacteriumxylanophilumgroup.id.14375	rs79582700	22.6458
genus..Eubacteriumxylanophilumgroup.id.14375	rs2012708	20.3983
genus..Eubacteriumxylanophilumgroup.id.14375	rs2213117	21.5646
genus..Eubacteriumxylanophilumgroup.id.14375	rs10140184	20.9558
genus..Eubacteriumxylanophilumgroup.id.14375	rs10917203	21.8949
genus..Eubacteriumxylanophilumgroup.id.14375	rs1999224	21.7457
genus..Eubacteriumxylanophilumgroup.id.14375	rs4654122	20.0554
genus..Ruminococcusgauvreauiigroup.id.11342	rs2047242	25.5481
genus..Ruminococcusgauvreauiigroup.id.11342	rs9870933	24.3098
genus..Ruminococcusgauvreauiigroup.id.11342	rs1391597	22.3417
genus..Ruminococcusgauvreauiigroup.id.11342	rs431418	20.3182
genus..Ruminococcusgauvreauiigroup.id.11342	rs10931481	21.8582
genus..Ruminococcusgauvreauiigroup.id.11342	rs289410	22.1645
genus..Ruminococcusgauvreauiigroup.id.11342	rs2105937	20.6069
genus..Ruminococcusgauvreauiigroup.id.11342	rs2166943	21.0742
genus..Ruminococcusgauvreauiigroup.id.11342	rs12079579	20.0308
genus..Ruminococcusgauvreauiigroup.id.11342	rs73802842	18.8565
genus..Ruminococcusgauvreauiigroup.id.11342	rs13188803	20.4522
genus..Ruminococcusgnavusgroup.id.14376	rs13163520	29.6517
genus..Ruminococcusgnavusgroup.id.14376	rs934940	20.9273
genus..Ruminococcusgnavusgroup.id.14376	rs9872758	23.106
genus..Ruminococcusgnavusgroup.id.14376	rs2909242	24.5807
genus..Ruminococcusgnavusgroup.id.14376	rs12989336	20.2987
genus..Ruminococcusgnavusgroup.id.14376	rs12136548	21.0672
genus..Ruminococcusgnavusgroup.id.14376	rs11597105	20.9237
genus..Ruminococcusgnavusgroup.id.14376	rs11864644	19.2909
genus..Ruminococcusgnavusgroup.id.14376	rs4388134	19.7625
genus..Ruminococcustorquesgroup.id.14377	rs2287922	29.8732
genus..Ruminococcustorquesgroup.id.14377	rs8103840	23.3371
genus..Ruminococcustorquesgroup.id.14377	rs17118317	21.8159
genus..Ruminococcustorquesgroup.id.14377	rs11171752	20.556
genus..Ruminococcustorquesgroup.id.14377	rs10904297	18.5191
genus..Ruminococcustorquesgroup.id.14377	rs8080469	21.0169
genus..Ruminococcustorquesgroup.id.14377	rs1972694	19.9963
genus..Ruminococcustorquesgroup.id.14377	rs12434631	23.7084
genus..Ruminococcustorquesgroup.id.14377	rs158487	20.8907
genus..Ruminococcustorquesgroup.id.14377	rs4073731	21.0111
genus..Ruminococcustorquesgroup.id.14377	rs60603763	20.3938
genus..Ruminococcustorquesgroup.id.14377	rs13154778	18.9149
genus..Ruminococcustorquesgroup.id.14377	rs10967781	20.0927
genus..Ruminococcustorquesgroup.id.14377	rs8141465	20.0212
genus.Actinomyces.id.423	rs2715439	20.5177
genus.Actinomyces.id.423	rs7915461	21.8462
genus.Adlercreutzia.id.812	rs7680684	24.3649
genus.Adlercreutzia.id.812	rs2147798	23.0732
genus.Adlercreutzia.id.812	rs80078995	23.6987
genus.Adlercreutzia.id.812	rs2717140	22.5425
genus.Adlercreutzia.id.812	rs34181676	22.8609
genus.Adlercreutzia.id.812	rs9490822	22.2238
genus.Adlercreutzia.id.812	rs12522517	19.9668
genus.Adlercreutzia.id.812	rs13231526	21.1182
genus.Adlercreutzia.id.812	rs1046175	19.3966
genus.Adlercreutzia.id.812	rs9915817	19.8056
genus.Adlercreutzia.id.812	rs55719207	19.5721
genus.Alistipes.id.968	rs7783848	22.744
genus.Alistipes.id.968	rs12990744	20.1531
genus.Alistipes.id.968	rs4810359	19.9244
genus.Allisonella.id.2174	rs602075	32.3541
genus.Allisonella.id.2174	rs35778461	24.3449
genus.Allisonella.id.2174	rs6742198	22.1963
genus.Allisonella.id.2174	rs1901739	21.6679
genus.Allisonella.id.2174	rs76904847	19.6607
genus.Allisonella.id.2174	rs35110698	20.7845
genus.Allisonella.id.2174	rs7898615	20.2019
genus.Alloprevotella.id.961	rs12675596	25.0969
genus.Alloprevotella.id.961	rs58212166	20.2139
genus.Alloprevotella.id.961	rs34619204	20.5144
genus.Alloprevotella.id.961	rs17380632	20.0381
genus.Alloprevotella.id.961	rs4680035	21.2361
genus.Alloprevotella.id.961	rs2154444	20.0049
genus.Anaerofilum.id.2053	rs816292	26.2772
genus.Anaerofilum.id.2053	rs4506496	23.4457
genus.Anaerofilum.id.2053	rs712981	24.6505
genus.Anaerofilum.id.2053	rs10794359	22.5854
genus.Anaerofilum.id.2053	rs17096874	22.062
genus.Anaerofilum.id.2053	rs356049	20.9281
genus.Anaerofilum.id.2053	rs17012738	20.3472
genus.Anaerofilum.id.2053	rs9299345	20.341
genus.Anaerofilum.id.2053	rs56342910	20.1304
genus.Anaerofilum.id.2053	rs4244069	20.1888
genus.Anaerostipes.id.1991	rs7193624	24.8001
genus.Anaerostipes.id.1991	rs2804244	22.8795
genus.Anaerostipes.id.1991	rs62215703	22.2571
genus.Anaerostipes.id.1991	rs2396460	21.8941
genus.Anaerostipes.id.1991	rs6726833	21.4606
genus.Anaerostipes.id.1991	rs882172	20.1362
genus.Anaerostipes.id.1991	rs6474958	19.9324
genus.Anaerostipes.id.1991	rs6854026	21.7294
genus.Anaerostipes.id.1991	rs7823228	20.6661
genus.Anaerostipes.id.1991	rs10502061	18.942
genus.Anaerotruncus.id.2054	rs10150232	20.6197
genus.Anaerotruncus.id.2054	rs1272208	22.1988
genus.Anaerotruncus.id.2054	rs12056802	19.0909
genus.Anaerotruncus.id.2054	rs11018566	18.2666
genus.Anaerotruncus.id.2054	rs1431492	20.0725
genus.Anaerotruncus.id.2054	rs9347879	20.9851
genus.Anaerotruncus.id.2054	rs6494922	19.9351
genus.Anaerotruncus.id.2054	rs34449434	19.2054
genus.Anaerotruncus.id.2054	rs7155595	20.5722
genus.Barnesiella.id.944	rs2276875	24.9599
genus.Barnesiella.id.944	rs13242616	22.4562
genus.Barnesiella.id.944	rs79795328	21.5243
genus.Barnesiella.id.944	rs2057922	22.1117
genus.Barnesiella.id.944	rs199035	21.8388
genus.Barnesiella.id.944	rs62251337	21.3818
genus.Barnesiella.id.944	rs11155559	20.1499
genus.Barnesiella.id.944	rs12909713	21.045
genus.Barnesiella.id.944	rs113258194	21.3708
genus.Barnesiella.id.944	rs28479800	18.9895
genus.Bilophila.id.3170	rs1571225	23.4797
genus.Bilophila.id.3170	rs3827020	22.7621
genus.Bilophila.id.3170	rs1241171	21.2777
genus.Bilophila.id.3170	rs7802841	23.6775
genus.Bilophila.id.3170	rs8013541	20.7123
genus.Bilophila.id.3170	rs6793291	21.7611
genus.Bilophila.id.3170	rs542415	21.1441
genus.Bilophila.id.3170	rs4798126	19.0297
genus.Bilophila.id.3170	rs60178956	19.4993
genus.Bilophila.id.3170	rs2713349	19.3859
genus.Bilophila.id.3170	rs9899990	19.2801
genus.Bilophila.id.3170	rs11069458	19.2898
genus.Blautia.id.1992	rs11149971	25.2777
genus.Blautia.id.1992	rs28609389	21.6469
genus.Blautia.id.1992	rs7860714	20.8952
genus.Blautia.id.1992	rs682885	21.117
genus.Blautia.id.1992	rs2788271	18.59
genus.Blautia.id.1992	rs3005511	20.4621
genus.Butyricicoccus.id.2055	rs56221232	24.4638
genus.Butyricicoccus.id.2055	rs2017189	21.1451
genus.Butyricicoccus.id.2055	rs7322368	19.8314
genus.Butyricicoccus.id.2055	rs75238760	19.5897
genus.Butyricicoccus.id.2055	rs12585793	21.5441
genus.Butyricicoccus.id.2055	rs4962426	20.4007
genus.Butyricicoccus.id.2055	rs12034718	19.64
genus.Butyricimonas.id.945	rs113054641	27.8367
genus.Butyricimonas.id.945	rs62390301	24.9107
genus.Butyricimonas.id.945	rs7083431	23.7208
genus.Butyricimonas.id.945	rs2642760	24.0674
genus.Butyricimonas.id.945	rs782080	22.4286
genus.Butyricimonas.id.945	rs1862649	20.7732
genus.Butyricimonas.id.945	rs12304031	19.2072
genus.Butyricimonas.id.945	rs326049	20.5379
genus.Butyricimonas.id.945	rs12458763	20.488
genus.Butyricimonas.id.945	rs2114713	20.3577
genus.Butyricimonas.id.945	rs270727	21.1874
genus.Butyricimonas.id.945	rs72814525	19.662
genus.Butyrivibrio.id.1993	rs7412979	23.0279
genus.Butyrivibrio.id.1993	rs7752361	24.6713
genus.Butyrivibrio.id.1993	rs4537857	22.7752
genus.Butyrivibrio.id.1993	rs11761679	23.1572
genus.Butyrivibrio.id.1993	rs16941336	22.6268
genus.Butyrivibrio.id.1993	rs77356209	20.1246
genus.Butyrivibrio.id.1993	rs74622183	22.0272
genus.Butyrivibrio.id.1993	rs7763512	22.3603
genus.Butyrivibrio.id.1993	rs9349693	20.5984
genus.Butyrivibrio.id.1993	rs486484	20.3678
genus.Butyrivibrio.id.1993	rs17163238	20.7904
genus.Butyrivibrio.id.1993	rs4928024	20.1254
genus.Butyrivibrio.id.1993	rs1007475	20.4086
genus.Butyrivibrio.id.1993	rs16934069	19.9494
genus.CandidatusSoleaferrea.id.11350	rs4294381	23.4081
genus.CandidatusSoleaferrea.id.11350	rs4678258	20.9049
genus.CandidatusSoleaferrea.id.11350	rs10108780	21.5799
genus.CandidatusSoleaferrea.id.11350	rs386526	20.6486
genus.CandidatusSoleaferrea.id.11350	rs36155147	18.9642
genus.CandidatusSoleaferrea.id.11350	rs6881988	20.2832
genus.CandidatusSoleaferrea.id.11350	rs11153159	20.1172
genus.CandidatusSoleaferrea.id.11350	rs10809135	20.9366
genus.CandidatusSoleaferrea.id.11350	rs9973954	20.8356
genus.CandidatusSoleaferrea.id.11350	rs6489992	20.1857
genus.CandidatusSoleaferrea.id.11350	rs6494306	20.467
genus.CandidatusSoleaferrea.id.11350	rs12500231	19.8379
genus.CandidatusSoleaferrea.id.11350	rs7400877	19.9691
genus.CandidatusSoleaferrea.id.11350	rs2193878	20.0776
genus.CandidatusSoleaferrea.id.11350	rs830149	21.5979
genus.Catenibacterium.id.2153	rs12404911	21.3931
genus.Catenibacterium.id.2153	rs77285108	20.9497
genus.Catenibacterium.id.2153	rs73128290	20.7698
genus.Catenibacterium.id.2153	rs212393	22.3185
genus.Catenibacterium.id.2153	rs629326	21.0614
genus.Collinsella.id.815	rs9541268	23.6535
genus.Collinsella.id.815	rs2671662	22.5883
genus.Collinsella.id.815	rs73052258	21.0641
genus.Collinsella.id.815	rs2103510	21.8602
genus.Collinsella.id.815	rs10890671	20.4433
genus.Collinsella.id.815	rs1496626	19.9755
genus.Collinsella.id.815	rs149807560	19.5419
genus.Collinsella.id.815	rs11597285	19.911
genus.Coprobacter.id.949	rs305411	23.8567
genus.Coprobacter.id.949	rs3828477	21.7217
genus.Coprobacter.id.949	rs55672356	21.8232
genus.Coprobacter.id.949	rs213863	22.1853
genus.Coprobacter.id.949	rs72821405	21.2036
genus.Coprobacter.id.949	rs11532348	20.9876
genus.Coprobacter.id.949	rs5011652	20.224
genus.Coprobacter.id.949	rs74919520	20.6922
genus.Coprobacter.id.949	rs28402691	19.4127
genus.Coprobacter.id.949	rs76001613	19.1674
genus.Coprococcus1.id.11301	rs4277593	28.387
genus.Coprococcus1.id.11301	rs56405618	23.0918
genus.Coprococcus1.id.11301	rs74101919	24.7029
genus.Coprococcus1.id.11301	rs1010560	22.3517
genus.Coprococcus1.id.11301	rs1519491	19.3223
genus.Coprococcus1.id.11301	rs1576241	21.7056
genus.Coprococcus1.id.11301	rs1762123	20.1588
genus.Coprococcus1.id.11301	rs7784490	21.0047
genus.Coprococcus1.id.11301	rs2907920	19.5766
genus.Coprococcus2.id.11302	rs59936925	25.033
genus.Coprococcus2.id.11302	rs6677933	23.9906
genus.Coprococcus2.id.11302	rs1958519	23.0503
genus.Coprococcus2.id.11302	rs72680320	21.7623
genus.Coprococcus2.id.11302	rs2482516	20.9984
genus.Coprococcus2.id.11302	rs35890118	20.3005
genus.Coprococcus2.id.11302	rs10121347	17.7933
genus.Coprococcus2.id.11302	rs9426473	20.24
genus.Coprococcus2.id.11302	rs6894272	20.1067
genus.Coprococcus2.id.11302	rs12634070	19.9388
genus.Coprococcus2.id.11302	rs61823518	19.6099
genus.Coprococcus2.id.11302	rs10070053	19.2697
genus.Coprococcus3.id.11303	rs8100692	25.8885
genus.Coprococcus3.id.11303	rs62481985	25.6197
genus.Coprococcus3.id.11303	rs178271	24.3665
genus.Coprococcus3.id.11303	rs13394391	22.0864
genus.Coprococcus3.id.11303	rs11080344	20.9036
genus.Coprococcus3.id.11303	rs7521171	21.2822
genus.Coprococcus3.id.11303	rs11077359	18.8044
genus.Coprococcus3.id.11303	rs6994742	19.7871
genus.Coprococcus3.id.11303	rs13247359	20.5247
genus.Coprococcus3.id.11303	rs10810043	19.7739
genus.Desulfovibrio.id.3173	rs11160353	22.0543
genus.Desulfovibrio.id.3173	rs2853179	21.7128
genus.Desulfovibrio.id.3173	rs12031543	20.3527
genus.Desulfovibrio.id.3173	rs13066142	22.5453
genus.Desulfovibrio.id.3173	rs1294544	20.0951
genus.Desulfovibrio.id.3173	rs2032031	19.3993
genus.Desulfovibrio.id.3173	rs7729080	19.8628
genus.Desulfovibrio.id.3173	rs4797774	20.4421
genus.Desulfovibrio.id.3173	rs6580353	20.6275
genus.Dialister.id.2183	rs11166701	24.6934
genus.Dialister.id.2183	rs517089	20.0055
genus.Dialister.id.2183	rs4747450	20.4864
genus.Dialister.id.2183	rs2314294	19.9778
genus.Dialister.id.2183	rs4753063	21.0194
genus.Dialister.id.2183	rs11071887	20.4925
genus.Dialister.id.2183	rs764177	19.7385
genus.Dialister.id.2183	rs2257090	20.0185
genus.Dialister.id.2183	rs75416973	19.5378
genus.Dorea.id.1997	rs13279148	22.4744
genus.Dorea.id.1997	rs73729431	20.9897
genus.Dorea.id.1997	rs4793307	21.9762
genus.Dorea.id.1997	rs345219	19.5015
genus.Dorea.id.1997	rs1899291	21.5208
genus.Dorea.id.1997	rs3752849	20.0242
genus.Dorea.id.1997	rs12537781	19.6724
genus.Dorea.id.1997	rs12451419	19.7252
genus.Dorea.id.1997	rs34459983	20.3521
genus.Eggerthella.id.819	rs3851328	20.754
genus.Eggerthella.id.819	rs2240838	24.6033
genus.Eggerthella.id.819	rs2223081	21.5119
genus.Eggerthella.id.819	rs112205261	21.8305
genus.Eggerthella.id.819	rs1784446	20.989
genus.Eggerthella.id.819	rs6430926	19.9087
genus.Eggerthella.id.819	rs2877457	19.7709
genus.Eggerthella.id.819	rs13070736	19.8866
genus.Eggerthella.id.819	rs67490567	19.5297
genus.Eisenbergiella.id.11304	rs3812426	22.5425
genus.Eisenbergiella.id.11304	rs1508033	21.8553
genus.Eisenbergiella.id.11304	rs12278566	23.1344
genus.Eisenbergiella.id.11304	rs2683098	22.7118
genus.Eisenbergiella.id.11304	rs11079158	19.9128
genus.Eisenbergiella.id.11304	rs13258851	20.5553
genus.Eisenbergiella.id.11304	rs12257723	20.2717
genus.Eisenbergiella.id.11304	rs4462860	21.7969
genus.Eisenbergiella.id.11304	rs11027642	20.5044
genus.Eisenbergiella.id.11304	rs1553971	21.1383
genus.Enterorhabdus.id.820	rs11098863	35.2528
genus.Enterorhabdus.id.820	rs7923280	25.8443
genus.Enterorhabdus.id.820	rs3017103	22.0222
genus.Enterorhabdus.id.820	rs73331712	22.5747
genus.Enterorhabdus.id.820	rs77655283	19.8694
genus.Enterorhabdus.id.820	rs9470637	20.6432
genus.Enterorhabdus.id.820	rs424715	21.9192
genus.Enterorhabdus.id.820	rs10098492	20.2946
genus.Enterorhabdus.id.820	rs2051957	19.7221
genus.Erysipelatoclostridium.id.11381	rs7221249	34.6119
genus.Erysipelatoclostridium.id.11381	rs4697572	24.6347
genus.Erysipelatoclostridium.id.11381	rs58236560	22.4786
genus.Erysipelatoclostridium.id.11381	rs622418	21.7518
genus.Erysipelatoclostridium.id.11381	rs67730850	21.4424
genus.Erysipelatoclostridium.id.11381	rs17804233	21.1289
genus.Erysipelatoclostridium.id.11381	rs1434153	20.1592
genus.Erysipelatoclostridium.id.11381	rs340991	21.714
genus.Erysipelatoclostridium.id.11381	rs9590927	20.2675
genus.Erysipelatoclostridium.id.11381	rs61806970	19.754
genus.Erysipelatoclostridium.id.11381	rs2901723	19.7508
genus.Erysipelatoclostridium.id.11381	rs34528142	20.0414
genus.ErysipelotrichaceaeUCG003.id.11384	rs28568391	24.1788
genus.ErysipelotrichaceaeUCG003.id.11384	rs11994308	22.6488
genus.ErysipelotrichaceaeUCG003.id.11384	rs2302840	24.3013
genus.ErysipelotrichaceaeUCG003.id.11384	rs10164067	23.6306
genus.ErysipelotrichaceaeUCG003.id.11384	rs8053479	20.195
genus.ErysipelotrichaceaeUCG003.id.11384	rs62403464	21.8546
genus.ErysipelotrichaceaeUCG003.id.11384	rs59068084	22.0651
genus.ErysipelotrichaceaeUCG003.id.11384	rs73074432	19.2652
genus.ErysipelotrichaceaeUCG003.id.11384	rs4758231	20.4353
genus.ErysipelotrichaceaeUCG003.id.11384	rs74988980	14.5844
genus.ErysipelotrichaceaeUCG003.id.11384	rs75949021	20.548
genus.ErysipelotrichaceaeUCG003.id.11384	rs79396538	19.6855
genus.Escherichia.Shigella.id.3504	rs73208162	23.0623
genus.Escherichia.Shigella.id.3504	rs7502686	20.3127
genus.Escherichia.Shigella.id.3504	rs11706043	21.2381
genus.Escherichia.Shigella.id.3504	rs592299	20.8992
genus.Escherichia.Shigella.id.3504	rs4731451	20.3585
genus.Escherichia.Shigella.id.3504	rs35555519	20.93
genus.Escherichia.Shigella.id.3504	rs2798105	20.6253
genus.Faecalibacterium.id.2057	rs1271565	23.1929
genus.Faecalibacterium.id.2057	rs9536330	20.0237
genus.Faecalibacterium.id.2057	rs28376661	21.303
genus.Faecalibacterium.id.2057	rs10927394	20.5376
genus.Faecalibacterium.id.2057	rs12753492	18.2929
genus.Faecalibacterium.id.2057	rs11776390	20.7907
genus.FamilyXIIIAD3011group.id.11293	rs9852893	25.9785
genus.FamilyXIIIAD3011group.id.11293	rs62200412	23.8908
genus.FamilyXIIIAD3011group.id.11293	rs16840310	24.7765
genus.FamilyXIIIAD3011group.id.11293	rs16940167	20.986
genus.FamilyXIIIAD3011group.id.11293	rs3012191	22.6263
genus.FamilyXIIIAD3011group.id.11293	rs17156849	21.178
genus.FamilyXIIIAD3011group.id.11293	rs62029761	21.757
genus.FamilyXIIIAD3011group.id.11293	rs11736617	19.4724
genus.FamilyXIIIAD3011group.id.11293	rs12812672	21.2701
genus.FamilyXIIIAD3011group.id.11293	rs9276029	19.0947
genus.FamilyXIIIAD3011group.id.11293	rs12911842	19.6125
genus.FamilyXIIIAD3011group.id.11293	rs149302	20.3178
genus.FamilyXIIIAD3011group.id.11293	rs9837139	19.9872
genus.FamilyXIIIAD3011group.id.11293	rs11126423	21.2232
genus.FamilyXIIIUCG001.id.11294	rs1426266	23.5429
genus.FamilyXIIIUCG001.id.11294	rs12049454	23.3081
genus.FamilyXIIIUCG001.id.11294	rs3842897	21.5272
genus.FamilyXIIIUCG001.id.11294	rs62414802	20.673
genus.FamilyXIIIUCG001.id.11294	rs2276529	21.1539
genus.FamilyXIIIUCG001.id.11294	rs7119679	21.4252
genus.FamilyXIIIUCG001.id.11294	rs76463770	21.1506
genus.Flavonifractor.id.2059	rs12030302	25.356
genus.Flavonifractor.id.2059	rs806808	23.8723
genus.Flavonifractor.id.2059	rs34066017	22.8741
genus.Flavonifractor.id.2059	rs11811696	23.1859
genus.Flavonifractor.id.2059	rs6761463	20.4043
genus.Flavonifractor.id.2059	rs798674	20.2391
genus.Flavonifractor.id.2059	rs12038887	19.8364
genus.Fusicatenibacter.id.11305	rs704418	23.9337
genus.Fusicatenibacter.id.11305	rs2132128	23.1729
genus.Fusicatenibacter.id.11305	rs3303	21.8361
genus.Fusicatenibacter.id.11305	rs9728894	19.6269
genus.Fusicatenibacter.id.11305	rs2039204	21.233
genus.Fusicatenibacter.id.11305	rs792108	19.9366
genus.Fusicatenibacter.id.11305	rs9905659	20.3518
genus.Fusicatenibacter.id.11305	rs10439674	19.3645
genus.Fusicatenibacter.id.11305	rs167879	19.6538
genus.Fusicatenibacter.id.11305	rs73103914	19.7333
genus.Gordonibacter.id.821	rs76287110	27.1479
genus.Gordonibacter.id.821	rs7294633	26.4867
genus.Gordonibacter.id.821	rs7220558	24.7604
genus.Gordonibacter.id.821	rs71545975	20.6277
genus.Gordonibacter.id.821	rs35042269	19.974
genus.Gordonibacter.id.821	rs72714787	23.1285
genus.Gordonibacter.id.821	rs13412653	20.2184
genus.Gordonibacter.id.821	rs16955299	20.5157
genus.Gordonibacter.id.821	rs4596722	19.7378
genus.Gordonibacter.id.821	rs768830	20.2016
genus.Gordonibacter.id.821	rs61934597	19.6962
genus.Holdemanella.id.11393	rs761624	28.572
genus.Holdemanella.id.11393	rs607782	24.5111
genus.Holdemanella.id.11393	rs4541991	22.7411
genus.Holdemanella.id.11393	rs1830029	20.4545
genus.Holdemanella.id.11393	rs12513188	21.4208
genus.Holdemanella.id.11393	rs12415649	19.396
genus.Holdemanella.id.11393	rs1926302	21.7622
genus.Holdemanella.id.11393	rs8113760	20.7504
genus.Holdemanella.id.11393	rs35228298	21.225
genus.Holdemanella.id.11393	rs62113381	20.6474
genus.Holdemania.id.2157	rs1867876	27.0034
genus.Holdemania.id.2157	rs9500080	26.8343
genus.Holdemania.id.2157	rs6133067	26.0137
genus.Holdemania.id.2157	rs150096134	23.8309
genus.Holdemania.id.2157	rs80149660	20.1261
genus.Holdemania.id.2157	rs116500994	21.9757
genus.Holdemania.id.2157	rs55888180	20.6974
genus.Holdemania.id.2157	rs4146507	20.1628
genus.Holdemania.id.2157	rs113593397	20.8218
genus.Holdemania.id.2157	rs967319	19.9054
genus.Holdemania.id.2157	rs9542258	20.7821
genus.Holdemania.id.2157	rs11080063	19.7069
genus.Howardella.id.2000	rs901099	25.6753
genus.Howardella.id.2000	rs1484873	24.1639
genus.Howardella.id.2000	rs609430	21.9065
genus.Howardella.id.2000	rs36081916	20.2119
genus.Howardella.id.2000	rs12452946	21.3584
genus.Howardella.id.2000	rs61771805	21.2244
genus.Howardella.id.2000	rs672217	21.9837
genus.Howardella.id.2000	rs113046682	21.5143
genus.Howardella.id.2000	rs3791893	18.6668
genus.Howardella.id.2000	rs10048062	19.1617
genus.Howardella.id.2000	rs2154047	20.9985
genus.Hungatella.id.11306	rs13128780	22.9035
genus.Hungatella.id.11306	rs72759041	19.9272
genus.Intestinibacter.id.11345	rs4327025	27.5419
genus.Intestinibacter.id.11345	rs6875660	21.0851
genus.Intestinibacter.id.11345	rs6823063	23.2973
genus.Intestinibacter.id.11345	rs118030283	21.8907
genus.Intestinibacter.id.11345	rs9348442	19.9839
genus.Intestinibacter.id.11345	rs10965008	21.9084
genus.Intestinibacter.id.11345	rs447950	21.1391
genus.Intestinibacter.id.11345	rs2702387	21.2046
genus.Intestinibacter.id.11345	rs2098844	20.0667
genus.Intestinibacter.id.11345	rs893394	19.9066
genus.Intestinimonas.id.2062	rs11258178	24.2595
genus.Intestinimonas.id.2062	rs12226153	24.2449
genus.Intestinimonas.id.2062	rs4784055	20.6185
genus.Intestinimonas.id.2062	rs716604	24.2846
genus.Intestinimonas.id.2062	rs2930225	22.7466
genus.Intestinimonas.id.2062	rs2731794	21.9379
genus.Intestinimonas.id.2062	rs7170984	21.8539
genus.Intestinimonas.id.2062	rs10262702	22.1857
genus.Intestinimonas.id.2062	rs12566247	22.1498
genus.Intestinimonas.id.2062	rs1859797	20.9777
genus.Intestinimonas.id.2062	rs11928843	21.1543
genus.Intestinimonas.id.2062	rs17067892	18.3797
genus.Intestinimonas.id.2062	rs72982915	20.6748
genus.Intestinimonas.id.2062	rs994794	20.2804
genus.Intestinimonas.id.2062	rs2276760	20.1746
genus.Lachnoclostridium.id.11308	rs6112314	26.961
genus.Lachnoclostridium.id.11308	rs78068103	20.8113
genus.Lachnoclostridium.id.11308	rs615997	23.0913
genus.Lachnoclostridium.id.11308	rs789029	21.6005
genus.Lachnoclostridium.id.11308	rs72829893	19.1954
genus.Lachnoclostridium.id.11308	rs3821998	20.1417
genus.Lachnoclostridium.id.11308	rs2385421	17.0438
genus.Lachnoclostridium.id.11308	rs1528479	19.781
genus.Lachnoclostridium.id.11308	rs62028349	19.6677
genus.Lachnospira.id.2004	rs4923324	21.4163
genus.Lachnospira.id.2004	rs4686798	21.8576
genus.Lachnospira.id.2004	rs159484	20.1548
genus.Lachnospira.id.2004	rs2520509	20.0966
genus.LachnospiraceaeFCS020group.id.11314	rs7249113	25.9034
genus.LachnospiraceaeFCS020group.id.11314	rs369444	23.4673
genus.LachnospiraceaeFCS020group.id.11314	rs72793667	22.463
genus.LachnospiraceaeFCS020group.id.11314	rs1363769	19.9218
genus.LachnospiraceaeFCS020group.id.11314	rs10093861	22.0445
genus.LachnospiraceaeFCS020group.id.11314	rs9788306	23.071
genus.LachnospiraceaeFCS020group.id.11314	rs62140927	21.9259
genus.LachnospiraceaeFCS020group.id.11314	rs2862811	21.532
genus.LachnospiraceaeFCS020group.id.11314	rs4452603	19.745
genus.LachnospiraceaeFCS020group.id.11314	rs3999074	20.4155
genus.LachnospiraceaeFCS020group.id.11314	rs9308097	20.0541
genus.LachnospiraceaeNC2004group.id.11316	rs6116753	22.616
genus.LachnospiraceaeNC2004group.id.11316	rs3756315	21.9836
genus.LachnospiraceaeNC2004group.id.11316	rs12127733	21.9146
genus.LachnospiraceaeNC2004group.id.11316	rs17067076	19.268
genus.LachnospiraceaeNC2004group.id.11316	rs1331592	20.7278
genus.LachnospiraceaeNC2004group.id.11316	rs1928659	20.4904
genus.LachnospiraceaeNC2004group.id.11316	rs12863463	20.4903
genus.LachnospiraceaeNC2004group.id.11316	rs12208226	20.6603
genus.LachnospiraceaeND3007group.id.11317	rs9932954	23.4643
genus.LachnospiraceaeND3007group.id.11317	rs13110238	20.1077
genus.LachnospiraceaeND3007group.id.11317	rs72776675	19.1203
genus.LachnospiraceaeND3007group.id.11317	rs2861203	20.2155
genus.LachnospiraceaeNK4A136group.id.11319	rs12362320	24.6378
genus.LachnospiraceaeNK4A136group.id.11319	rs954878	22.7795
genus.LachnospiraceaeNK4A136group.id.11319	rs7832116	22.1961
genus.LachnospiraceaeNK4A136group.id.11319	rs7616165	22.7279
genus.LachnospiraceaeNK4A136group.id.11319	rs11263806	20.1864
genus.LachnospiraceaeNK4A136group.id.11319	rs73044693	21.8965
genus.LachnospiraceaeNK4A136group.id.11319	rs160061	22.5936
genus.LachnospiraceaeNK4A136group.id.11319	rs7073658	20.7432
genus.LachnospiraceaeNK4A136group.id.11319	rs68104925	22.6443
genus.LachnospiraceaeNK4A136group.id.11319	rs2880566	19.8132
genus.LachnospiraceaeNK4A136group.id.11319	rs28540839	21.1214
genus.LachnospiraceaeNK4A136group.id.11319	rs59805249	20.2578
genus.LachnospiraceaeNK4A136group.id.11319	rs10952110	19.794
genus.LachnospiraceaeNK4A136group.id.11319	rs4955932	20.2508
genus.LachnospiraceaeUCG001.id.11321	rs437876	29.3703
genus.LachnospiraceaeUCG001.id.11321	rs2050911	23.8266
genus.LachnospiraceaeUCG001.id.11321	rs10815577	22.6359
genus.LachnospiraceaeUCG001.id.11321	rs573933	21.5612
genus.LachnospiraceaeUCG001.id.11321	rs78848836	20.9371
genus.LachnospiraceaeUCG001.id.11321	rs9403580	22.006
genus.LachnospiraceaeUCG001.id.11321	rs7213933	19.7191
genus.LachnospiraceaeUCG001.id.11321	rs8104225	20.3647
genus.LachnospiraceaeUCG001.id.11321	rs62496417	20.4061
genus.LachnospiraceaeUCG001.id.11321	rs2371284	20.0519
genus.LachnospiraceaeUCG001.id.11321	rs4982387	20.5307
genus.LachnospiraceaeUCG001.id.11321	rs7616374	19.9954
genus.LachnospiraceaeUCG001.id.11321	rs7341608	19.5103
genus.LachnospiraceaeUCG004.id.11324	rs12747809	24.4858
genus.LachnospiraceaeUCG004.id.11324	rs12673420	21.9274
genus.LachnospiraceaeUCG004.id.11324	rs2726805	20.591
genus.LachnospiraceaeUCG004.id.11324	rs12202257	19.6745
genus.LachnospiraceaeUCG004.id.11324	rs12894272	21.4326
genus.LachnospiraceaeUCG004.id.11324	rs233486	20.2277
genus.LachnospiraceaeUCG004.id.11324	rs35182105	20.519
genus.LachnospiraceaeUCG004.id.11324	rs6656451	20.7005
genus.LachnospiraceaeUCG004.id.11324	rs2706242	20.3687
genus.LachnospiraceaeUCG008.id.11328	rs10793103	28.8805
genus.LachnospiraceaeUCG008.id.11328	rs13024781	22.3738
genus.LachnospiraceaeUCG008.id.11328	rs9877253	24.1166
genus.LachnospiraceaeUCG008.id.11328	rs10741777	24.987
genus.LachnospiraceaeUCG008.id.11328	rs955844	24.0731
genus.LachnospiraceaeUCG008.id.11328	rs67078837	24.5489
genus.LachnospiraceaeUCG008.id.11328	rs10751237	22.1471
genus.LachnospiraceaeUCG008.id.11328	rs62277846	23.2052
genus.LachnospiraceaeUCG008.id.11328	rs10801803	23.1712
genus.LachnospiraceaeUCG008.id.11328	rs10766573	20.3015
genus.LachnospiraceaeUCG008.id.11328	rs57254474	19.8309
genus.LachnospiraceaeUCG008.id.11328	rs57091572	21.9309
genus.LachnospiraceaeUCG010.id.11330	rs11192447	27.0349
genus.LachnospiraceaeUCG010.id.11330	rs9981767	24.6256
genus.LachnospiraceaeUCG010.id.11330	rs74315802	22.3393
genus.LachnospiraceaeUCG010.id.11330	rs12346653	22.2019
genus.LachnospiraceaeUCG010.id.11330	rs72894957	20.869
genus.LachnospiraceaeUCG010.id.11330	rs336138	20.5701
genus.LachnospiraceaeUCG010.id.11330	rs4576377	20.2687
genus.LachnospiraceaeUCG010.id.11330	rs2833528	19.3564
genus.LachnospiraceaeUCG010.id.11330	rs1408275	19.6841
genus.LachnospiraceaeUCG010.id.11330	rs2153460	19.0864
genus.LachnospiraceaeUCG010.id.11330	rs17730011	19.9948
genus.Lactococcus.id.1851	rs34757988	28.5112
genus.Lactococcus.id.1851	rs757872	26.0447
genus.Lactococcus.id.1851	rs123059	24.7555
genus.Lactococcus.id.1851	rs4766997	23.0979
genus.Lactococcus.id.1851	rs10417872	23.2641
genus.Lactococcus.id.1851	rs6674304	20.608
genus.Lactococcus.id.1851	rs55910161	22.6827
genus.Lactococcus.id.1851	rs12621813	20.4025
genus.Lactococcus.id.1851	rs2293361	21.3574
genus.Lactococcus.id.1851	rs17168302	20.3915
genus.Marvinbryantia.id.2005	rs2724813	25.1759
genus.Marvinbryantia.id.2005	rs1187983	23.4463
genus.Marvinbryantia.id.2005	rs2842896	24.515
genus.Marvinbryantia.id.2005	rs72948274	21.5421
genus.Marvinbryantia.id.2005	rs3991048	19.912
genus.Marvinbryantia.id.2005	rs8006832	19.3136
genus.Marvinbryantia.id.2005	rs3125832	20.4739
genus.Odoribacter.id.952	rs552702	23.0243
genus.Odoribacter.id.952	rs6856150	20.6321
genus.Odoribacter.id.952	rs10093869	21.2308
genus.Odoribacter.id.952	rs28417404	20.2876
genus.Odoribacter.id.952	rs16918425	19.9566
genus.Olsenella.id.822	rs1035588	20.8386
genus.Olsenella.id.822	rs72691585	22.8573
genus.Olsenella.id.822	rs9460691	19.9308
genus.Olsenella.id.822	rs17148768	22.5576
genus.Olsenella.id.822	rs61090148	20.5039
genus.Olsenella.id.822	rs2759329	21.9353
genus.Olsenella.id.822	rs6046522	20.7322
genus.Olsenella.id.822	rs8066522	19.6295
genus.Oscillibacter.id.2063	rs234108	24.1109
genus.Oscillibacter.id.2063	rs36095275	23.0001
genus.Oscillibacter.id.2063	rs9393920	24.2885
genus.Oscillibacter.id.2063	rs133832	23.9874
genus.Oscillibacter.id.2063	rs12649930	21.93
genus.Oscillibacter.id.2063	rs16866406	22.4206
genus.Oscillibacter.id.2063	rs4506202	21.8201
genus.Oscillibacter.id.2063	rs6901560	20.9172
genus.Oscillospira.id.2064	rs73038677	24.334
genus.Oscillospira.id.2064	rs1954532	22.2232
genus.Oscillospira.id.2064	rs28889936	20.3433
genus.Oscillospira.id.2064	rs751183	20.2121
genus.Oscillospira.id.2064	rs8076323	20.8814
genus.Oscillospira.id.2064	rs62422654	20.5678
genus.Oscillospira.id.2064	rs12925026	19.5297
genus.Oscillospira.id.2064	rs75570604	19.9061
genus.Oxalobacter.id.2978	rs725475	20.9783
genus.Parabacteroides.id.954	rs3860755	22.954
genus.Parabacteroides.id.954	rs6657302	21.4768
genus.Parabacteroides.id.954	rs17141986	20.1457
genus.Paraprevotella.id.962	rs2081023	26.8468
genus.Paraprevotella.id.962	rs9900242	23.6926
genus.Paraprevotella.id.962	rs58117850	21.4204
genus.Paraprevotella.id.962	rs9602779	23.4561
genus.Paraprevotella.id.962	rs4767113	23.0402
genus.Paraprevotella.id.962	rs3008582	21.6373
genus.Paraprevotella.id.962	rs4756632	22.9525
genus.Paraprevotella.id.962	rs1414012	22.7212
genus.Paraprevotella.id.962	rs10842464	19.2994
genus.Paraprevotella.id.962	rs3801748	20.6187
genus.Paraprevotella.id.962	rs7240324	20.3091
genus.Paraprevotella.id.962	rs17109926	20.8973
genus.Parasutterella.id.2892	rs2387977	25.5927
genus.Parasutterella.id.2892	rs7572229	24.9242
genus.Parasutterella.id.2892	rs35414597	23.2158
genus.Parasutterella.id.2892	rs6828768	23.0472
genus.Parasutterella.id.2892	rs10899911	23.4247
genus.Parasutterella.id.2892	rs7303158	23.2101
genus.Parasutterella.id.2892	rs78383039	24.2448
genus.Parasutterella.id.2892	rs2090816	22.4901
genus.Parasutterella.id.2892	rs1403396	22.6371
genus.Parasutterella.id.2892	rs8039785	21.6113
genus.Parasutterella.id.2892	rs823424	20.6576
genus.Parasutterella.id.2892	rs7311004	20.4812
genus.Parasutterella.id.2892	rs6809952	20.6024
genus.Parasutterella.id.2892	rs11715853	20.5828
genus.Peptococcus.id.2037	rs10031059	28.7734
genus.Peptococcus.id.2037	rs6918730	21.8015
genus.Peptococcus.id.2037	rs413827	21.529
genus.Peptococcus.id.2037	rs2054133	22.5978
genus.Peptococcus.id.2037	rs11001941	24.8645
genus.Peptococcus.id.2037	rs7033353	22.5174
genus.Peptococcus.id.2037	rs5770862	20.6103
genus.Phascolarctobacterium.id.2168	rs74847270	20.6142
genus.Phascolarctobacterium.id.2168	rs1264476	21.353
genus.Phascolarctobacterium.id.2168	rs7982713	19.8358
genus.Phascolarctobacterium.id.2168	rs11929846	19.4756
genus.Phascolarctobacterium.id.2168	rs130483	20.8064
genus.Prevotella7.id.11182	rs430270	21.9312
genus.Prevotella7.id.11182	rs55643286	23.4187
genus.Prevotella7.id.11182	rs9959718	23.3199
genus.Prevotella7.id.11182	rs9608249	22.1176
genus.Prevotella7.id.11182	rs2240542	21.3002
genus.Prevotella7.id.11182	rs16937247	17.263
genus.Prevotella7.id.11182	rs12124567	19.4358
genus.Prevotella7.id.11182	rs12195431	19.7298
genus.Prevotella7.id.11182	rs9426434	19.7007
genus.Prevotella7.id.11182	rs79263163	20.8795
genus.Prevotella9.id.11183	rs2683313	22.8386
genus.Prevotella9.id.11183	rs9428102	19.5639
genus.Prevotella9.id.11183	rs746764	22.4526
genus.Prevotella9.id.11183	rs2104588	19.7117
genus.Prevotella9.id.11183	rs11199734	20.6532
genus.Prevotella9.id.11183	rs7232121	21.6583
genus.Prevotella9.id.11183	rs9613013	20.4888
genus.Prevotella9.id.11183	rs2495052	19.8008
genus.Prevotella9.id.11183	rs4968431	19.7118
genus.Prevotella9.id.11183	rs4821647	19.5665
genus.Prevotella9.id.11183	rs12648235	19.5613
genus.Prevotella9.id.11183	rs1304512	21.0739
genus.Prevotella9.id.11183	rs7237249	20.454
genus.RikenellaceaeRC9gutgroup.id.11191	rs2900503	27.8121
genus.RikenellaceaeRC9gutgroup.id.11191	rs17582787	21.5206
genus.RikenellaceaeRC9gutgroup.id.11191	rs7113155	21.3092
genus.RikenellaceaeRC9gutgroup.id.11191	rs4270579	18.9491
genus.RikenellaceaeRC9gutgroup.id.11191	rs2998141	21.631
genus.RikenellaceaeRC9gutgroup.id.11191	rs9299179	19.8501
genus.RikenellaceaeRC9gutgroup.id.11191	rs4717843	20.9792
genus.RikenellaceaeRC9gutgroup.id.11191	rs9887954	21.2595
genus.RikenellaceaeRC9gutgroup.id.11191	rs7193937	20.0171
genus.RikenellaceaeRC9gutgroup.id.11191	rs11597218	20.3555
genus.RikenellaceaeRC9gutgroup.id.11191	rs12501673	19.6865
genus.RikenellaceaeRC9gutgroup.id.11191	rs17032291	21.1925
genus.RikenellaceaeRC9gutgroup.id.11191	rs13223944	19.5425
genus.RikenellaceaeRC9gutgroup.id.11191	rs2074881	19.2712
genus.RikenellaceaeRC9gutgroup.id.11191	rs7712231	19.874
genus.Romboutsia.id.11347	rs10279978	23.7458
genus.Romboutsia.id.11347	rs16843578	19.7821
genus.Romboutsia.id.11347	rs75200530	20.492
genus.Romboutsia.id.11347	rs9567264	20.6937
genus.Romboutsia.id.11347	rs34302036	20.7345
genus.Romboutsia.id.11347	rs7109293	19.9547
genus.Romboutsia.id.11347	rs10091895	19.9491
genus.Romboutsia.id.11347	rs9389266	19.8185
genus.Romboutsia.id.11347	rs7930091	20.2732
genus.Romboutsia.id.11347	rs62504452	20.5414
genus.Roseburia.id.2012	rs2034589	26.0047
genus.Roseburia.id.2012	rs2160994	23.9663
genus.Roseburia.id.2012	rs16910295	21.884
genus.Roseburia.id.2012	rs12740451	20.6181
genus.Roseburia.id.2012	rs6445851	21.1413
genus.Roseburia.id.2012	rs9300744	21.7301
genus.Roseburia.id.2012	rs2943022	21.3887
genus.Roseburia.id.2012	rs4748237	21.0597
genus.Roseburia.id.2012	rs147990086	19.1178
genus.Roseburia.id.2012	rs329182	20.3862
genus.Roseburia.id.2012	rs75326254	20.5307
genus.Roseburia.id.2012	rs57466170	18.6647
genus.Roseburia.id.2012	rs78753150	20.4768
genus.Ruminiclostridium5.id.11355	rs243585	23.4402
genus.Ruminiclostridium5.id.11355	rs2286384	23.297
genus.Ruminiclostridium5.id.11355	rs2482038	22.7613
genus.Ruminiclostridium5.id.11355	rs113753996	22.1259
genus.Ruminiclostridium5.id.11355	rs1492620	21.2685
genus.Ruminiclostridium5.id.11355	rs2791343	20.808
genus.Ruminiclostridium5.id.11355	rs10827477	22.5896
genus.Ruminiclostridium5.id.11355	rs6121460	21.9314
genus.Ruminiclostridium5.id.11355	rs2801960	20.4809
genus.Ruminiclostridium5.id.11355	rs8053158	21.6487
genus.Ruminiclostridium5.id.11355	rs1223978	20.0011
genus.Ruminiclostridium5.id.11355	rs73002572	19.2125
genus.Ruminiclostridium5.id.11355	rs2833828	20.2856
genus.Ruminiclostridium5.id.11355	rs4955951	18.524
genus.Ruminiclostridium6.id.11356	rs1756364	25.6775
genus.Ruminiclostridium6.id.11356	rs61060922	24.3741
genus.Ruminiclostridium6.id.11356	rs77193512	23.1211
genus.Ruminiclostridium6.id.11356	rs11992182	20.5653
genus.Ruminiclostridium6.id.11356	rs10495465	22.3811
genus.Ruminiclostridium6.id.11356	rs9555756	20.7092
genus.Ruminiclostridium6.id.11356	rs10829821	20.4026
genus.Ruminiclostridium6.id.11356	rs1871858	19.7374
genus.Ruminiclostridium6.id.11356	rs73176030	19.7252
genus.Ruminiclostridium6.id.11356	rs35362464	18.9536
genus.Ruminiclostridium9.id.11357	rs57665991	27.0491
genus.Ruminiclostridium9.id.11357	rs55875763	23.2978
genus.Ruminiclostridium9.id.11357	rs12040548	21.7304
genus.Ruminiclostridium9.id.11357	rs115044523	23.3922
genus.Ruminiclostridium9.id.11357	rs12419854	21.8873
genus.Ruminiclostridium9.id.11357	rs113048721	20.4799
genus.Ruminiclostridium9.id.11357	rs918449	23.2548
genus.Ruminiclostridium9.id.11357	rs79082720	20.5409
genus.Ruminiclostridium9.id.11357	rs74303178	19.9477
genus.Ruminiclostridium9.id.11357	rs13033315	21.0481
genus.Ruminiclostridium9.id.11357	rs9809789	20.1869
genus.Ruminiclostridium9.id.11357	rs9522712	20.3932
genus.Ruminiclostridium9.id.11357	rs7137760	20.501
genus.RuminococcaceaeNK4A214group.id.11358	rs5994253	26.4899
genus.RuminococcaceaeNK4A214group.id.11358	rs11704699	23.7112
genus.RuminococcaceaeNK4A214group.id.11358	rs136761	24.3089
genus.RuminococcaceaeNK4A214group.id.11358	rs11586410	25.8114
genus.RuminococcaceaeNK4A214group.id.11358	rs34576931	20.0779
genus.RuminococcaceaeNK4A214group.id.11358	rs10178772	19.4145
genus.RuminococcaceaeNK4A214group.id.11358	rs4814689	22.0329
genus.RuminococcaceaeNK4A214group.id.11358	rs12731	21.0326
genus.RuminococcaceaeNK4A214group.id.11358	rs7573569	21.2616
genus.RuminococcaceaeNK4A214group.id.11358	rs12642039	21.449
genus.RuminococcaceaeNK4A214group.id.11358	rs113462046	19.4133
genus.RuminococcaceaeNK4A214group.id.11358	rs6681678	17.4189
genus.RuminococcaceaeUCG002.id.11360	rs77564310	25.6268
genus.RuminococcaceaeUCG002.id.11360	rs10927423	23.3371
genus.RuminococcaceaeUCG002.id.11360	rs7120052	21.252
genus.RuminococcaceaeUCG002.id.11360	rs10916131	22.3179
genus.RuminococcaceaeUCG002.id.11360	rs79016051	21.9612
genus.RuminococcaceaeUCG002.id.11360	rs12463378	21.6912
genus.RuminococcaceaeUCG002.id.11360	rs11750293	23.0249
genus.RuminococcaceaeUCG002.id.11360	rs2265670	21.9805
genus.RuminococcaceaeUCG002.id.11360	rs15256	18.9253
genus.RuminococcaceaeUCG002.id.11360	rs72874194	21.2092
genus.RuminococcaceaeUCG002.id.11360	rs6793778	19.8932
genus.RuminococcaceaeUCG002.id.11360	rs10964441	18.6756
genus.RuminococcaceaeUCG002.id.11360	rs7249614	19.7751
genus.RuminococcaceaeUCG002.id.11360	rs6542556	19.97
genus.RuminococcaceaeUCG002.id.11360	rs362417	20.5614
genus.RuminococcaceaeUCG003.id.11361	rs73341549	28.3851
genus.RuminococcaceaeUCG003.id.11361	rs6759615	26.2202
genus.RuminococcaceaeUCG003.id.11361	rs11613919	21.8303
genus.RuminococcaceaeUCG003.id.11361	rs11243416	23.4339
genus.RuminococcaceaeUCG003.id.11361	rs2000751	20.9189
genus.RuminococcaceaeUCG003.id.11361	rs16959793	22.6892
genus.RuminococcaceaeUCG003.id.11361	rs10490280	21.9912
genus.RuminococcaceaeUCG003.id.11361	rs4629039	20.3776
genus.RuminococcaceaeUCG003.id.11361	rs2523124	20.4652
genus.RuminococcaceaeUCG003.id.11361	rs3013089	20.9955
genus.RuminococcaceaeUCG003.id.11361	rs78720113	21.3533
genus.RuminococcaceaeUCG004.id.11362	rs6769553	29.1202
genus.RuminococcaceaeUCG004.id.11362	rs12047707	26.4088
genus.RuminococcaceaeUCG004.id.11362	rs511258	21.7306
genus.RuminococcaceaeUCG004.id.11362	rs872501	20.0265
genus.RuminococcaceaeUCG004.id.11362	rs550351	19.051
genus.RuminococcaceaeUCG004.id.11362	rs3800154	20.1739
genus.RuminococcaceaeUCG004.id.11362	rs7123615	19.1582
genus.RuminococcaceaeUCG005.id.11363	rs10950694	25.6164
genus.RuminococcaceaeUCG005.id.11363	rs114279581	21.514
genus.RuminococcaceaeUCG005.id.11363	rs35166120	22.0082
genus.RuminococcaceaeUCG005.id.11363	rs7555878	21.928
genus.RuminococcaceaeUCG005.id.11363	rs394449	21.7072
genus.RuminococcaceaeUCG005.id.11363	rs10873449	20.685
genus.RuminococcaceaeUCG005.id.11363	rs2893871	22.4322
genus.RuminococcaceaeUCG005.id.11363	rs898577	18.4095
genus.RuminococcaceaeUCG005.id.11363	rs7449320	20.9691
genus.RuminococcaceaeUCG005.id.11363	rs7586445	19.6545
genus.RuminococcaceaeUCG009.id.11366	rs8009993	30.8126
genus.RuminococcaceaeUCG009.id.11366	rs1550196	24.8421
genus.RuminococcaceaeUCG009.id.11366	rs4708333	23.1161
genus.RuminococcaceaeUCG009.id.11366	rs61779334	22.3622
genus.RuminococcaceaeUCG009.id.11366	rs4079028	21.0882
genus.RuminococcaceaeUCG009.id.11366	rs2058609	21.8311
genus.RuminococcaceaeUCG009.id.11366	rs9558661	19.9988
genus.RuminococcaceaeUCG009.id.11366	rs758191	22.2622
genus.RuminococcaceaeUCG009.id.11366	rs2192926	21.2847
genus.RuminococcaceaeUCG009.id.11366	rs113006825	19.9314
genus.RuminococcaceaeUCG009.id.11366	rs6952765	19.2643
genus.RuminococcaceaeUCG009.id.11366	rs78410648	19.0293
genus.RuminococcaceaeUCG010.id.11367	rs35506912	21.9909
genus.RuminococcaceaeUCG010.id.11367	rs682403	22.2531
genus.RuminococcaceaeUCG010.id.11367	rs2820282	22.1235
genus.RuminococcaceaeUCG010.id.11367	rs12597105	21.5756
genus.RuminococcaceaeUCG010.id.11367	rs7441445	20.2639
genus.RuminococcaceaeUCG011.id.11368	rs1416041	28.7623
genus.RuminococcaceaeUCG011.id.11368	rs12724320	23.5113
genus.RuminococcaceaeUCG011.id.11368	rs9729514	21.9504
genus.RuminococcaceaeUCG011.id.11368	rs2729556	21.7808
genus.RuminococcaceaeUCG011.id.11368	rs10274562	20.5591
genus.RuminococcaceaeUCG011.id.11368	rs4490371	20.1605
genus.RuminococcaceaeUCG011.id.11368	rs12636310	22.1339
genus.RuminococcaceaeUCG013.id.11370	rs12781711	31.1906
genus.RuminococcaceaeUCG013.id.11370	rs12189346	22.1347
genus.RuminococcaceaeUCG013.id.11370	rs16918863	21.5488
genus.RuminococcaceaeUCG013.id.11370	rs12485353	21.5819
genus.RuminococcaceaeUCG013.id.11370	rs9565219	19.8622
genus.RuminococcaceaeUCG013.id.11370	rs1729063	19.5097
genus.RuminococcaceaeUCG013.id.11370	rs7784330	19.7712
genus.RuminococcaceaeUCG013.id.11370	rs11581881	20.8674
genus.RuminococcaceaeUCG013.id.11370	rs2428106	19.9458
genus.RuminococcaceaeUCG013.id.11370	rs2730183	19.7681
genus.RuminococcaceaeUCG013.id.11370	rs9313055	20.0866
genus.RuminococcaceaeUCG013.id.11370	rs12336782	20.4452
genus.RuminococcaceaeUCG013.id.11370	rs4385846	20.6092
genus.RuminococcaceaeUCG014.id.11371	rs72809222	23.0747
genus.RuminococcaceaeUCG014.id.11371	rs12638134	23.6987
genus.RuminococcaceaeUCG014.id.11371	rs995642	22.5593
genus.RuminococcaceaeUCG014.id.11371	rs10941294	22.0322
genus.RuminococcaceaeUCG014.id.11371	rs439810	20.7538
genus.RuminococcaceaeUCG014.id.11371	rs62478832	20.2928
genus.RuminococcaceaeUCG014.id.11371	rs61898819	19.1876
genus.RuminococcaceaeUCG014.id.11371	rs853612	19.5823
genus.RuminococcaceaeUCG014.id.11371	rs73186226	21.0081
genus.RuminococcaceaeUCG014.id.11371	rs34402072	19.4282
genus.RuminococcaceaeUCG014.id.11371	rs77627087	20.2565
genus.RuminococcaceaeUCG014.id.11371	rs10791168	19.6115
genus.Ruminococcus1.id.11373	rs10769159	33.84
genus.Ruminococcus1.id.11373	rs7117576	23.5584
genus.Ruminococcus1.id.11373	rs7583465	21.9495
genus.Ruminococcus1.id.11373	rs78613526	20.7515
genus.Ruminococcus1.id.11373	rs3000856	19.0253
genus.Ruminococcus1.id.11373	rs6493760	21.3318
genus.Ruminococcus1.id.11373	rs11783695	20.6861
genus.Ruminococcus1.id.11373	rs10167839	19.9492
genus.Ruminococcus1.id.11373	rs3819978	19.5535
genus.Ruminococcus1.id.11373	rs6105066	20.4442
genus.Ruminococcus2.id.11374	rs12986628	22.5688
genus.Ruminococcus2.id.11374	rs7635831	22.9622
genus.Ruminococcus2.id.11374	rs2997412	21.5915
genus.Ruminococcus2.id.11374	rs2368224	20.7202
genus.Ruminococcus2.id.11374	rs4400279	20.6817
genus.Ruminococcus2.id.11374	rs58681734	20.266
genus.Ruminococcus2.id.11374	rs1819812	20.7535
genus.Ruminococcus2.id.11374	rs12406309	19.7252
genus.Ruminococcus2.id.11374	rs2846589	20.1219
genus.Ruminococcus2.id.11374	rs55707116	20.9377
genus.Ruminococcus2.id.11374	rs61791565	19.9769
genus.Sellimonas.id.14369	rs13417181	24.3214
genus.Sellimonas.id.14369	rs2371572	25.754
genus.Sellimonas.id.14369	rs56203279	21.2328
genus.Sellimonas.id.14369	rs553697	20.549
genus.Sellimonas.id.14369	rs2470619	22.0223
genus.Sellimonas.id.14369	rs6433790	21.0699
genus.Sellimonas.id.14369	rs7968030	20.5046
genus.Sellimonas.id.14369	rs17657328	20.3947
genus.Sellimonas.id.14369	rs41816	20.6134
genus.Senegalimassilia.id.11160	rs11787826	22.572
genus.Senegalimassilia.id.11160	rs72887800	21.9008
genus.Senegalimassilia.id.11160	rs7225245	21.5766
genus.Senegalimassilia.id.11160	rs57512504	22.6305
genus.Senegalimassilia.id.11160	rs10036909	21.4079
genus.Senegalimassilia.id.11160	rs13383270	20.5559
genus.Senegalimassilia.id.11160	rs1990708	19.5659
genus.Senegalimassilia.id.11160	rs2017373	19.5618
genus.Slackia.id.825	rs8901	25.0201
genus.Slackia.id.825	rs4492265	22.3267
genus.Slackia.id.825	rs16894137	21.7837
genus.Slackia.id.825	rs112764253	22.3713
genus.Slackia.id.825	rs12440440	22.3893
genus.Slackia.id.825	rs35156985	20.0037
genus.Slackia.id.825	rs10409783	20.2539
genus.Slackia.id.825	rs58767323	20.5012
genus.Subdoligranulum.id.2070	rs12638227	26.3531
genus.Subdoligranulum.id.2070	rs11167777	21.1713
genus.Subdoligranulum.id.2070	rs6555306	22.7024
genus.Subdoligranulum.id.2070	rs3761728	20.901
genus.Subdoligranulum.id.2070	rs2114677	20.3659
genus.Subdoligranulum.id.2070	rs35940633	21.5745
genus.Subdoligranulum.id.2070	rs76528319	21.2659
genus.Subdoligranulum.id.2070	rs1667315	20.3721
genus.Subdoligranulum.id.2070	rs76664262	20.2463
genus.Sutterella.id.2896	rs13173038	22.4245
genus.Sutterella.id.2896	rs9350083	19.6062
genus.Sutterella.id.2896	rs1145877	20.5037
genus.Sutterella.id.2896	rs607327	20.0797
genus.Sutterella.id.2896	rs2050185	19.9468
genus.Terrisporobacter.id.11348	rs1883097	24.7864
genus.Terrisporobacter.id.11348	rs2569953	19.7171
genus.Terrisporobacter.id.11348	rs2872237	21.4246
genus.Terrisporobacter.id.11348	rs7034891	21.1409
genus.Turicibacter.id.2162	rs149744580	28.9905
genus.Turicibacter.id.2162	rs12603364	24.1428
genus.Turicibacter.id.2162	rs11054680	21.2901
genus.Turicibacter.id.2162	rs55756211	22.8659
genus.Turicibacter.id.2162	rs7199484	20.8485
genus.Turicibacter.id.2162	rs11649454	21.8434
genus.Turicibacter.id.2162	rs2834977	21.2435
genus.Turicibacter.id.2162	rs2952020	20.9618
genus.Turicibacter.id.2162	rs4247078	20.9401
genus.Turicibacter.id.2162	rs2221441	21.4309
genus.Turicibacter.id.2162	rs3734633	20.3197
genus.Tyzzerella3.id.11335	rs67476743	35.4022
genus.Tyzzerella3.id.11335	rs17706273	26.0997
genus.Tyzzerella3.id.11335	rs7561370	21.0388
genus.Tyzzerella3.id.11335	rs4147931	24.0519
genus.Tyzzerella3.id.11335	rs7019909	22.833
genus.Tyzzerella3.id.11335	rs4904512	21.8972
genus.Tyzzerella3.id.11335	rs112102233	20.5116
genus.Tyzzerella3.id.11335	rs10898797	19.8426
genus.Tyzzerella3.id.11335	rs6920448	21.3252
genus.Veillonella.id.2198	rs2013594	21.5721
genus.Veillonella.id.2198	rs12679709	23.1735
genus.Veillonella.id.2198	rs742016	21.1329
genus.Veillonella.id.2198	rs1882878	22.0049
genus.Veillonella.id.2198	rs7645873	21.4894
genus.Veillonella.id.2198	rs62376424	21.7284
genus.Veillonella.id.2198	rs7359080	19.8913
genus.Veillonella.id.2198	rs11141494	20.1763
genus.Veillonella.id.2198	rs11614532	20.3037
genus.Victivallis.id.2256	rs342302	18.8665
genus.Victivallis.id.2256	rs4895919	22.2991
genus.Victivallis.id.2256	rs11899949	22.3273
genus.Victivallis.id.2256	rs9311659	20.6737
genus.Victivallis.id.2256	rs2546432	19.686
genus.unknowngenus.id.1868	rs11709800	27.9702
genus.unknowngenus.id.1868	rs12634544	26.2025
genus.unknowngenus.id.1868	rs6595770	23.1498
genus.unknowngenus.id.1868	rs3010848	22.5732
genus.unknowngenus.id.1868	rs4848741	20.8591
genus.unknowngenus.id.1868	rs1044939	20.2887
genus.unknowngenus.id.1868	rs138437711	20.7107
genus.unknowngenus.id.1868	rs35947731	20.696
genus.unknowngenus.id.1868	rs12930556	21.0873
genus.unknowngenus.id.2001	rs2136103	23.989
genus.unknowngenus.id.2001	rs6516833	23.3158
genus.unknowngenus.id.2001	rs7334707	19.9335
genus.unknowngenus.id.2001	rs10123122	19.7031
genus.unknowngenus.id.2001	rs79929882	20.1991
genus.unknowngenus.id.2001	rs12696594	20.5023
genus.unknowngenus.id.2001	rs11140959	19.3554
genus.unknowngenus.id.2001	rs112154540	20.2597
genus.unknowngenus.id.2001	rs58850151	19.8518
genus.unknowngenus.id.2041	rs2336448	23.1239
genus.unknowngenus.id.2041	rs1032598	21.9822
genus.unknowngenus.id.2041	rs553072	22.4947
genus.unknowngenus.id.2041	rs6514318	20.6951
genus.unknowngenus.id.2041	rs2651663	20.4427
genus.unknowngenus.id.2041	rs249459	19.9602
genus.unknowngenus.id.2041	rs1962916	20.6817
genus.unknowngenus.id.2071	rs16823675	26.1866
genus.unknowngenus.id.2071	rs12147596	25.8342
genus.unknowngenus.id.2071	rs35740166	24.4841
genus.unknowngenus.id.2071	rs11195523	22.4847
genus.unknowngenus.id.2071	rs11809762	24.1438
genus.unknowngenus.id.2071	rs11684166	20.8969
genus.unknowngenus.id.2071	rs1455639	20.0389
genus.unknowngenus.id.2071	rs2898979	19.8753
genus.unknowngenus.id.2071	rs1809136	18.9203
genus.unknowngenus.id.2071	rs17086536	20.2096
genus.unknowngenus.id.2071	rs11904514	19.2055
genus.unknowngenus.id.2071	rs56975773	20.718
genus.unknowngenus.id.2071	rs34985298	20.495
genus.unknowngenus.id.2071	rs2939766	20.5738
genus.unknowngenus.id.2071	rs6007642	19.7741
genus.unknowngenus.id.826	rs55922055	25.341
genus.unknowngenus.id.826	rs11257188	23.5106
genus.unknowngenus.id.826	rs66494181	22.2051
genus.unknowngenus.id.826	rs6431586	21.5098
genus.unknowngenus.id.826	rs10060821	19.6462
genus.unknowngenus.id.826	rs2163025	20.8266
genus.unknowngenus.id.826	rs142372196	20.9303
genus.unknowngenus.id.826	rs9571849	18.6674
genus.unknowngenus.id.826	rs599752	20.8625
genus.unknowngenus.id.826	rs999857	21.174
genus.unknowngenus.id.826	rs12478398	20.1882
genus.unknowngenus.id.826	rs116151565	20.624
genus.unknowngenus.id.826	rs10782329	19.2012
genus.unknowngenus.id.959	rs2199860	29.6707
genus.unknowngenus.id.959	rs56210598	24.4059
genus.unknowngenus.id.959	rs10892421	23.5532
genus.unknowngenus.id.959	rs9534068	21.8229
genus.unknowngenus.id.959	rs75285799	22.9692
genus.unknowngenus.id.959	rs1969793	21.9821
genus.unknowngenus.id.959	rs4766410	20.8492
genus.unknowngenus.id.959	rs216336	19.8701
genus.unknowngenus.id.959	rs115909738	20.4338
genus.unknowngenus.id.959	rs2317372	20.15
genus.unknowngenus.id.959	rs66473610	20.4485
genus.unknowngenus.id.959	rs12261792	19.6887
genus.unknowngenus.id.959	rs474008	19.6402
order.Bacillales.id.1674	rs74887130	28.6639
order.Bacillales.id.1674	rs4617108	22.3754
order.Bacillales.id.1674	rs62640857	20.6064
order.Bacillales.id.1674	rs1287018	19.5216
order.Bacillales.id.1674	rs10410917	21.0363
order.Bacillales.id.1674	rs12509041	20.6173
order.Bacillales.id.1674	rs11034576	20.5905
order.Bacillales.id.1674	rs10233278	21.8918
order.Bacillales.id.1674	rs12522021	18.9357
phylum.Actinobacteria.id.400	rs4429415	27.3106
phylum.Actinobacteria.id.400	rs9833771	21.1474
phylum.Actinobacteria.id.400	rs13192624	19.7179
phylum.Cyanobacteria.id.1500	rs76531781	22.0728
phylum.Cyanobacteria.id.1500	rs9748924	22.073
phylum.Cyanobacteria.id.1500	rs12555298	19.7245
phylum.Euryarchaeota.id.55	rs77658038	22.0658
phylum.Firmicutes.id.1672	rs2220596	19.6025
phylum.Firmicutes.id.1672	rs7573799	20.5847
phylum.Proteobacteria.id.2375	rs12150865	23.1151
phylum.Proteobacteria.id.2375	rs2347697	21.2446
phylum.Proteobacteria.id.2375	rs312757	21.0065
phylum.Proteobacteria.id.2375	rs12467198	20.0108
phylum.Proteobacteria.id.2375	rs10750258	20.5957
phylum.Proteobacteria.id.2375	rs3890996	20.1808
phylum.Proteobacteria.id.2375	rs74757828	19.2294
phylum.Proteobacteria.id.2375	rs4340090	18.973
phylum.Proteobacteria.id.2375	rs11715072	20.3009
phylum.Proteobacteria.id.2375	rs11126162	16.9692
