# Supplementary material for: A cause–effect relationship between Graves’ disease and the gut microbiome contributes to the thyroid–gut axis: A bidirectional two-sample Mendelian randomization study
Source: Front Immunol. 2023 Feb 14;14:977587. doi: 10.3389/fimmu.2023.977587 (PMC9974146; doi:10.3389/fimmu.2023.977587)
Supplement: Supplementary file 2 [file Table_2.xlsx]

## Sheet: Sheet1
exposure	method	Q	Q_df	Q_pval
class.Deltaproteobacteria	MR Egger	8.69199	11	0.650299
class.Deltaproteobacteria	Inverse variance weighted	16.4257	12	0.172508
class.Mollicutes	MR Egger	6.58292	7	0.473556
class.Mollicutes	Inverse variance weighted	6.60844	8	0.579406
family.Peptococcaceae	MR Egger	6.15714	3	0.10421
family.Peptococcaceae	Inverse variance weighted	6.3687	4	0.173254
genus..Ruminococcustorquesgroup	MR Egger	13.3401	9	0.147811
genus..Ruminococcustorquesgroup	Inverse variance weighted	13.482	10	0.197959
genus.Anaerostipes	MR Egger	8.27006	7	0.309384
genus.Anaerostipes	Inverse variance weighted	8.6681	8	0.371063
genus.RuminococcaceaeUCG011	MR Egger	6.65044	5	0.247962
genus.RuminococcaceaeUCG011	Inverse variance weighted	6.65978	6	0.353459
