# Supplementary material for: A cause–effect relationship between Graves’ disease and the gut microbiome contributes to the thyroid–gut axis: A bidirectional two-sample Mendelian randomization study
Source: Front Immunol. 2023 Feb 14;14:977587. doi: 10.3389/fimmu.2023.977587 (PMC9974146; doi:10.3389/fimmu.2023.977587)
Supplement: Supplementary file 3 [file Table_3.xlsx]

## Sheet: Sheet1
Id.exposure	$`MR-PRESSO results`$`Global Test`$Pvalue
class.Deltaproteobacteria	0.215
class.Mollicutes	0.571
family.Peptococcaceae	0.223
genus..Ruminococcustorquesgroup	0.352
genus.Anaerostipes	0.43
genus.Oxalobacter	*
genus.RuminococcaceaeUCG011	0.381
*:There were not enough intrumental variables to test horizontal pleiotropy
