# Supplementary material for: A cause–effect relationship between Graves’ disease and the gut microbiome contributes to the thyroid–gut axis: A bidirectional two-sample Mendelian randomization study
Source: Front Immunol. 2023 Feb 14;14:977587. doi: 10.3389/fimmu.2023.977587 (PMC9974146; doi:10.3389/fimmu.2023.977587)
Supplement: Supplementary file 4 [file Table_4.xlsx]

## Sheet: F statistics
Exposure	SNP	F statistic
Graves' disease	rs117201373	53.0293
Graves' disease	rs11571292	59.6993
Graves' disease	rs2049218	29.761
Graves' disease	rs13136820	33.1798
Graves' disease	rs1061537	96.0885
Graves' disease	rs148781980	49.1941
Graves' disease	rs9296074	202.88
Graves' disease	rs4248153	70.8217
Graves' disease	rs2456453	35.6553
Graves' disease	rs11065783	56.0047
Graves' disease	rs4903961	54.0475
Graves' disease	rs9319588	32.9141
Graves' disease	rs1569723	34.5945

## Sheet: heterogeneity statistics
exposure	outcome	method	Q	Q_pval
Graves' disease || id:bbj-a-123	family.Oxalobacteraceae	MR Egger	1.92931	0.858837
Graves' disease || id:bbj-a-123	family.Oxalobacteraceae	Inverse variance weighted	4.79591	0.570243
Graves' disease || id:bbj-a-123	genus.Clostridiuminnocuumgroup	MR Egger	2.25291	0.813158
Graves' disease || id:bbj-a-123	genus.Clostridiuminnocuumgroup	Inverse variance weighted	3.71898	0.714643
Graves' disease || id:bbj-a-123	genus.Anaerofilum	MR Egger	1.31867	0.932999
Graves' disease || id:bbj-a-123	genus.Anaerofilum	Inverse variance weighted	6.94048	0.326387
Graves' disease || id:bbj-a-123	genus.Intestinimonas	MR Egger	4.17785	0.524104
Graves' disease || id:bbj-a-123	genus.Intestinimonas	Inverse variance weighted	4.36765	0.627054
Graves' disease || id:bbj-a-123	genus.Oxalobacter	MR Egger	1.70187	0.888663
Graves' disease || id:bbj-a-123	genus.Oxalobacter	Inverse variance weighted	2.4602	0.872895
Graves' disease || id:bbj-a-123	genus.Peptococcus	MR Egger	1.48162	0.915181
Graves' disease || id:bbj-a-123	genus.Peptococcus	Inverse variance weighted	1.6699	0.947421
Graves' disease || id:bbj-a-123	genus.RuminococcaceaeUCG005	MR Egger	4.04841	0.542467
Graves' disease || id:bbj-a-123	genus.RuminococcaceaeUCG005	Inverse variance weighted	4.09535	0.663774
Graves' disease || id:bbj-a-123	genus.Sutterella	MR Egger	4.39736	0.493732
Graves' disease || id:bbj-a-123	genus.Sutterella	Inverse variance weighted	4.4246	0.619417
Graves' disease || id:bbj-a-123	genus.Terrisporobacter	MR Egger	1.50397	0.912611
Graves' disease || id:bbj-a-123	genus.Terrisporobacter	Inverse variance weighted	3.6402	0.725233

## Sheet: horizontal pleiotropy
Outcome	$`MR-PRESSO results`$`Global Test`$Pvalue
family.Oxalobacteraceae	0.568
genus.Clostridiuminnocuumgroup	0.804
genus.Anaerofilum	0.416
genus.Intestinimonas	0.633
genus.Oxalobacter	0.903
genus.Peptococcus	0.958
genus.RuminococcaceaeUCG005	0.669
genus.Sutterella	0.608
genus.Terrisporobacter	0.693
